# Supplementary material for: Developing Molecular Signatures for Chronic Lymphocytic Leukemia
Source: PLoS One. 2015 Jun 5;10(6):e0128990. doi: 10.1371/journal.pone.0128990 (PMC4457530; doi:10.1371/journal.pone.0128990)
Supplement: S1 Table — 30 patients with a diagnosis of typical CLL were included in the study. Flow cytometry was used to determine the % of malignant CLL B cells/sample, and the % of CD38+ CLL B-cells; values ≥20% were considered positive. Mutation status of the IgVH was determined as described in Material and Methods section. ND = not done. (XLS) [file pone.0128990.s004.xls]

## Sheet: Sheet1
Table S1: patient characteristics
	Patients	age	gender	Binet	% CLL cells	%CD38	CD38	ZAP70	IgVH	IgVH- family	del17	karyotype	Status	survival	1. Ttt
		(years)												(months)	(months)
1	GEN1	85	m	A	76	2	neg	ND	mutated	VH3-23	neg	del 13q	alive	47	no Ttt
2	GEN2	64	m	A	80	5	neg	ND	non-mutated	VH2-70	ND	ND	dead	41	??
3	GEN3	66	f	A	80	1	neg	neg	borderline	VH4-59	ND	ND	alive	51	no Ttt
4	CAEN11	72	m	A	95	0	neg	ND	mutated	VH3-7	ND	ND	alive	168	46
5	CAEN12	65	f	A	89	0	neg	ND	mutated	VH1-2	neg	ND	alive	109	37
6	CAEN15	61	m	A	91	0	neg	ND	mutated	VH3-23	neg	del 13q	alive	46	no Ttt
7	CAEN54	71	m	A	60	0	neg	ND	non-mutated	VH4-31	neg	del 13q	alive	104	37
8	CAEN18	51	m	A	93	0	neg	ND	mutated	VH4-34	present	del 13q	alive	96	38
9	CAEN19	86	f	B	91	13	neg	ND	non-mutated	VH3-23	present	ND	alive	100	0
10	MUL6	56	f	A	60	4	neg	neg	mutated	VH4-34	subclone +	ND	alive	18	no Ttt
11	MUL7	46	f	ND	ND	1	neg	neg	mutated	VH4-34	ND	ND	??	??	??
12	MUL8	56	m	ND	88	18	neg	neg	mutated	VH3-7	ND	ND	??	??	??
13	MUL5	65	m	A	83	86	pos	neg	mutated	VH4-61	neg	trisomy i12	alive	25	no Ttt
14	MUL38	62	m	A	62	50	pos	neg	mutated	VH4-34	neg	del 13q	alive	12	no Ttt
15	MUL1	78	f	A	ND	46	pos	pos	non-mutated	VH3-30	neg	trisomy 12	dead	11	4
16	MUL2	65	m	A	ND	40	pos	pos	non-mutated	VH1-69	neg	del 11	alive	28	10
17	MUL37	56	f	A	76	0	neg	neg	non-mutated	VH5-51	neg	del 6p	alive	6	no Ttt
18	MUL3	47	m	A	73	0	neg	pos	non-mutated	VH3-11	ND	ND	alive	28	no Ttt
19	MUL4	75	m	ND	83	4	neg	pos	borderline	VH3-66	neg	del 13q	alive	34	??
20	CAEN21	47	f	A	58	88	pos	ND	non-mutated	VH1-3	present	del 11q	alive	83	45
21	CAEN14	75	m	B	97	100	pos	ND	non-mutated	VH3-48	ND	ND	dead	25	2
22	CAEN24	93	m	A	82	80	pos	ND	non-mutated	VH1-69	ND	ND	dead	37	??
23	CAEN25	66	m	B	91	58	pos	ND	non-mutated	VH1-69	ND	ND	alive	18	no Ttt
24	CAEN22	69	m	B	92	36	pos	ND	non-mutated	VH3-9	neg	ND	alive	68	6
25	CAEN16	53	f	C	90	100	pos	ND	non-mutated	VH3-30	ND	ND	dead	32	4
26	CAEN17	83	m	B	91	30	pos	ND	non-mutated	VH1-69	ND	ND	dead	65	0
27	CAEN20	58	m	B	64	94	pos	ND	non-mutated	VH4-39	ND	ND	alive	107	57
28	CAEN13	52	m	C	88	86	pos	ND	non-mutated	VH1-69	ND	del 11q	alive	107	4
29	MUL10	80	m	C	75	79	pos	ND	non-mutated	VH3-33	present	del 17p	alive	58	??
30	MUL9	72	m	A	90	85	pos	pos	mutated	VH3-21	present	del 17p	alive	66	24
