# Supplementary material for: Developing Molecular Signatures for Chronic Lymphocytic Leukemia
Source: PLoS One. 2015 Jun 5;10(6):e0128990. doi: 10.1371/journal.pone.0128990 (PMC4457530; doi:10.1371/journal.pone.0128990)
Supplement: S2 Table — 290 genes were chosen to constitute the CodeSet for this work, plus nine housekeeping genes. (XLSX) [file pone.0128990.s005.xlsx]

## Sheet: Sheet1
Table S2: CodeSet of 290 genes + 9 HK genes
ABCA6	CD22	CXCR3	HDAC9/ KIAA0744	MALT1	RASGRF1	WHSC1
ACY3	CD24	CXCR4/ SDF-1R	HDGFRP3	MAP2K2	RECK	WNT3
ADAM28/ MDC-L	CD26/ DPP4	CXCR5	HLA-DMA	MAP3K1/ MEKK1	REL	XBP1
ADAM29	CD269/ TNFRSF17/ BCMA	CXCR6	HMGB3	MAPK9/ JNK2	RGS13	YY1
AGER	CD27/ TNFRSF7	DBN1	HMOX1	MARCKS	RNGTT	ZAP70
AICDA	CD274	DKK1	HSPB1	MCPH1	ROR1	ZFP36
AKAP13	CD305/ LAIR1	DMD	ID2	MEF2C	RRM2B	ZNF3
AKT1	CD38	DNAJB1/ HSPF1	ID3	MKI67	S100A8	ZNF3_all
ALOX5	CD40/ TNFRSF5	DNMBP/ KIAA1010	IFNGR1	MLK3/ MAP3K11	S100A9
ANXA1	CD43/ SPN	DNMT1	IGFBP4	MLL	SELL/ CD62L / L-selectin
APRIL/ TNFSF13/ CD256	CD44	E2F1	IGHA1 and 2	MMP11	SELP/ Selectin P/ CD62
ASPM	CD5	EBF1	IGHD	MMP12	SEPT TEN	HK genes
ATM	CD69	EBI3	IGHG1 to 4	MMP7	SETMAR	ACTB
ATXN1	CD70/ CD27 ligand	EGR1	IGHM	MNDA	SETX/ Senataxin	TBP
BACH2	CD74	EIF3B	IGSF3	MS4A1/ CD20	SFMBT1	RPL19
BAFF/ TNFSF13B/ CD257	CD77	EPB41L2	IL1B	MTA3	SIGLEC1/ CD169	RPLP0
BAFF-R/ TNFRSF13C/ CD268	CD79A	EPHB6	IL24/ MDA-7	MUC1	SMAD1	G6PD
BANK1	CD79B	EPHB6_all	IL2RA/ IL2R	MXI1	SORL1/ LR11	ABCF1
BCL10	CD81	FAIM3/ Toso	IL3RA/ CD123	MYBL1	SOX11	B2M
BCL2	CD82	FARP1	IL4R/ CD124	MYBL2	SPOCK2/ KIAA0275	TPT1
BCL2L12	CD83	FASN	IL6	MYC	ST14	RPS23
BCL6	CD95/ FAS	FCER2/ CD23	IL8	NFAM1	STAT4
BIK	CDC42EP5	FCGR2B/ CD32	ILF1/ FOXK2	NLRP1/ SLEV1/ KIAA0926	SYK
BIN2	CDK1/ CDC2	FCRL2/ SPAP1	ING1	NR2F6	TACC3
BIRC 2	CDK2AP1	FCRL4/ IRTA1	IRF4	NREP	TAX1BP3
BIRC 3	CDK4	FGF2	ITGA4/ CD49d	NUMA1/ NUMA	TCF7
BLK	CDKN1A	FGFR1	ITGAE/ CD103	OSBPL3	TCL1A
BLNK	CDKN2A	FILIP1L	ITGAX/ CD11c	P2RY10	TDO2
BMI1	CEACAM1	FKBP11	ITGB2	PAFAH1B3	TERT
BMP7	CENPF	FLT3	ITK	PAX5	TFCP2
BTK	CHIT1	FMOD	JAM3/ JAM-C	PCNA	TFEB
BUB1	CHL1	FYN	JUN	PDCD1LG2	TFRC/ CD71
BUB1B	CHL1_v4	FZD3	kappa	PIK3CD/ PI3Kdelta	TGFBI/ BIGH3/TGFBI
C3AR1	CIITA	FZD6	KLF1	PIM1	TGFBR3
CARD11	CLLU1	GAS7	KLF11/ TIEG2	PKIG	TIMP1
CCDC50/ C3orf6	CNN3	GCET1/ SERPINA9	lambda	PLK1	TIMP4
CCND1	CNR1/ CB1	GFI1	LAMP1	PON2	TNF
CCND2	COL1A1	GMPS	LCP1	POU2AF1	TNFRSF13B/ TACI/ CD267
CCND3	COL3A1	GNG11	LDOC1	PRDM1	TOP2A
CCNF	COL9A2	GNRH1	LEF1	PRDX1	TPP2
CD10/ MME	CRY1	GPER	LGALS3BP	PRKCB/ PKC beta	TRIP13
CD150	CRYM	GPNMB	LGMN	PTPN7	TTN
CD160	CSNK1E	GRSF1	LILRA4	PTPRJ	TUBA1A
CD160_all	CTLA4	GSTP1	LMO2	RAGE/ MOK	TXNIP
CD180	CUL4A	GUSB	LPL	RAN	UBE2C
CD19	CUL5	HBZ	LTB	RAPGEF3	UCP2
CD200	CXCL12	HCLS1/ HS1	LYN	RARA	VPREB3
