# Supplementary material for: Developing Molecular Signatures for Chronic Lymphocytic Leukemia
Source: PLoS One. 2015 Jun 5;10(6):e0128990. doi: 10.1371/journal.pone.0128990 (PMC4457530; doi:10.1371/journal.pone.0128990)
Supplement: S3 Table — (XLSX) [file pone.0128990.s006.xlsx]

## Sheet: Sheet1
Table S3: Expression levels of 290 genes tested in 30 CLL samples
	GEN3	MUL4	CAEN11	CAEN12	CAEN15	CAEN18	MUL6	MUL7	MUL8	MUL5	MUL38	MUL9	GEN1	GEN2	CAEN54	CAEN19	MUL1	MUL2	MUL37	MUL3	CAEN21	CAEN14	CAEN24	CAEN25	CAEN22	CAEN16	CAEN17	CAEN20	CAEN13	MUL10
IgVH mutation status	borderline	borderline	mutated	mutated	mutated	mutated	mutated	mutated	mutated	mutated	mutated	mutated	mutated	unmutated	unmutated	unmutated	unmutated	unmutated	unmutated	unmutated	unmutated	unmutated	unmutated	unmutated	unmutated	unmutated	unmutated	unmutated	unmutated	unmutated
ABCA6	2683.04	6626.45	3887.07	1634.49	3201.59	2291.37	511.244	1114.17	1874.63	2967.98	3612.32	2525.17	1629.87	4384.14	3235.34	3560.7	1746.98	5503.77	6012.7	8379.73	3055.23	3240.96	4640.21	4271.82	7590.84	3321.02	6639.95	2133.65	6048	5173.81
ACY3	1	10.4601	1	4.94301	174.118	42.479	40.8554	5.76296	46.2056	33.6506	66.561	37.2261	52.3815	1	41.6791	102.384	42.8882	148.328	45.5877	34.0087	14.4883	33.4335	61.841	42.7182	76.0737	177.185	68.2771	50.308	32.8807	20.9167
ADAM28/ MDC-L	14809.5	18080.2	13934.8	13361	10403.5	20227.5	10594.8	20468.1	26396.6	21722.6	10132.5	6215.21	42316.2	11924.2	8929.74	11690.8	13648.5	20285.9	13187.9	22282.5	6639.28	5587.58	22439.8	22157.9	16537.8	6278.1	22700	9227.09	17564.5	11548.5
ADAM29	160.56	1516.71	3674.91	2469.86	985.943	1	444.992	424.538	155.119	1307.89	1529.52	674.723	1	1	1	1	1	1	1	1	1	1	1	1	1	1101.42	12.802	1	1	1
AGER	54.9283	836.805	180.733	204.311	380.883	284.859	139.129	161.363	186.473	666.281	518.621	297.809	70.5135	229.312	283.939	401.953	477.489	843.13	294.692	1033.86	400.24	185.974	296.411	307.571	171.993	371.131	413.93	553.389	489.101	474.932
AICDA	1	26.1502	1	1	1	2.49876	1	1	1	1	1	1	1	1	1	174.433	40.029	1	1	1	1	204.78	1	1	340.678	304.088	1	488.284	1	494.618
AKAP13	9240.63	6872.26	16716.5	9918.98	9724.49	9205.44	5959.36	7810.74	11318.7	5944.93	5653.52	3413.94	11515.9	5379.12	11011.1	11531.5	5582.61	6944.11	7714.1	8413.74	8604.25	14821.5	12730.7	15464	10604	11107.6	13213.8	11600.4	11767.2	7669.04
AKT1	5285.79	5308.48	5293.65	4178.5	5282.3	5209.92	4331.77	3517.33	3318.55	4939.9	4591.32	3080.46	3817.8	5227.54	4970.23	4425.28	4804.91	6526.45	6082.71	5890.3	3486.25	3986.95	4508	3626.78	4799.26	4115.96	4476.42	5391.84	4679.34	3879.43
ALOX5	20598.1	46604.8	51152.7	20286.1	40539	47011.7	11812.7	16290	20102.8	31182.9	24563.8	16762.6	14056.4	34291.9	47704.3	26930.9	24512	30594.7	20190.5	58413.3	32879.4	49327	55938.4	43478.6	71049.6	43937.1	41798.4	42560.6	35248.1	34628.2
ANXA1	6413.93	3917.29	1165.6	15303.6	13707.4	5419.82	9121.79	6656.22	5774.05	2137.93	8905.3	5877.07	1182.61	13817	13261.8	6290.95	6491.84	8232.23	14304.8	3360.06	16408	5167.57	5682.98	3011.63	3003.26	3910.04	6326.3	24399.4	11195.9	5271.01
APRIL/ TNFSF13/ CD256	63.3788	329.492	1	108.746	169.765	89.9555	239.611	253.57	174.921	130.116	490.887	159.762	70.5135	143.806	54.7038	212.353	311.654	433.275	213.286	346.888	95.9852	50.1503	104.49	1	42.9982	69.4374	123.752	464.61	125.358	152.569
ASPM	1	1	1	1	598.53	67.4666	53.0016	3.84198	1	1	20.8003	1	10.0734	1	1	113.76	15.7257	1	1	1	21.7325	1	34.1192	1	76.0737	124.508	38.4059	71.0231	45.211	87.358
ATM	1347.86	1605.62	2530.27	1723.46	1490.88	2233.89	1160.51	1479.16	1199.7	2135.69	2182.65	1169.52	624.548	1057.17	1758.34	1907.38	2167.28	792.386	1968.41	2040.52	2412.31	2024.82	963.867	1798.44	711.124	1137.34	949.478	1521.08	1103.56	2679.8
ATXN1	1094.34	936.175	1139.41	604.695	927.178	1189.41	331.26	712.686	346.542	1377.43	618.462	217.152	1204.77	1150.45	1005.51	242.689	458.904	1729.2	1945.62	1571.2	762.448	829.569	648.265	585.239	850.041	430.991	1192.72	630.33	893.944	933.869
BACH2	4918.19	3268.77	12740.4	12176.3	5473.83	9460.32	9029.04	7092.29	6554.6	10393.5	6689.38	4088.67	8187.63	4733.94	4089.76	15755.8	14989.4	10991.9	5135.13	3985.81	3518.85	7169.4	7484.9	16416.6	6896.25	7075.43	10075.1	9588.12	15965.6	7358.99
BAFF/ TNFSF13B/ CD257	477.454	669.444	487.194	1436.77	4209.3	552.227	291.509	270.859	156.769	293.882	1476.82	480.837	445.242	2988.83	927.359	1403.04	970.703	1272.5	687.072	170.043	1148.2	620.61	812.463	632.229	297.68	763.811	819.325	2041.91	1226.86	935.099
BAFF-R/ TNFRSF13C/ CD268	13005.3	14968.3	21261	18903.7	9809.37	16159.5	19306.9	23512.9	40149.4	20387.8	13258.1	7901.24	24427.9	16809.8	7830.45	20086.3	20124.6	17881.4	15955.7	16269.7	6296.99	22329.4	17626.8	14686.5	18092.3	18046.5	14686	11490.9	14755.2	7959.42
BANK1	8412.48	9733.09	17148.7	10668.7	11522.3	14120.5	11561	5029.15	3709.65	10633.6	5456.61	4502.81	3747.29	5173.13	5986.15	29960.7	6907.86	4500.6	4985.35	6312.01	7530.31	8264.35	6872.89	5361.13	10921.5	14773.4	3846.99	11538.3	5963.74	2640.43
BCL10	9447.66	5753.03	10238.9	4972.67	6350.95	5317.37	9000.33	10801.7	10107.5	5141.81	4290.41	3573.71	13188	8546.74	7971.12	5900.37	4427.49	5995.59	6541.84	5128.51	4746.74	5687.88	13973.9	7766.17	10498.2	7276.56	5214.66	6312.18	7554.34	5590.91
BCL2	18472.8	10470.5	23374.8	14642.9	12771.6	12851.1	5802.57	13577.5	10828.6	19577.9	9525.15	10058.8	19365	12095.3	10596.9	9646.88	8221.67	19587.2	13337.7	15950.1	17494.7	15343.9	17650.3	19317.2	18284.2	14866.8	20758.4	6551.88	18411.1	10892.7
BCL2L12	363.372	805.425	1228.46	762.872	1020.77	1024.49	440.575	476.405	396.048	987.083	772.385	826.73	517.771	839.516	953.408	1084.52	730.529	808	693.585	727.785	724.416	1113.75	654.662	674.948	1005.5	1027.19	1058.29	766.458	723.376	873.58
BCL6	1952.07	1260.44	1684.22	2174.93	5027.66	1419.3	1901.43	1734.65	1613.9	1370.7	1349.25	981.838	3471.28	3093.77	890.89	1641.94	1496.8	3208.58	2106.81	1761.65	1037.73	1266.29	1294.4	1593.39	1862.15	1321.7	1873.35	1553.63	1861.87	2412.8
BIK	88.7303	528.233	91.6763	107.099	476.648	427.289	60.7309	238.202	475.258	693.202	69.3343	291.604	40.2934	614.091	268.309	87.2163	42.8882	226.396	1486.49	265.268	461.815	1193.16	93.8278	145.242	128.995	232.256	1480.76	292.97	1436.48	375.27
BIN2	5801.27	6035.45	10194.4	12611.3	13265.6	9570.26	4059.04	4137.81	2927.46	6070.56	9403.12	3652.81	2496.18	4834.99	13001.3	12396.1	11737.1	5277.37	6693.26	8610.99	12246.3	4870.84	12449.2	10239.6	5374.78	8071.5	7779.32	19182.2	7352.95	6421.43
BIRC 2	4990.02	3791.77	9631.25	6509.95	5232.24	5634.71	5758.4	8588.74	10805.5	4320.73	4373.61	2672.52	7923.7	3917.74	5105.68	5449.12	3825.63	2623.07	4408.99	3183.21	4882.57	6985.51	5311.93	5890.84	3274.48	3622.72	3552.54	7043.13	3555.23	4864.98
BIRC 3	7554.75	12322	25763.7	21601	13411.4	12351.4	6099.6	6531.36	5881.32	14427.1	15813.8	6277.25	13127.6	6793.86	12185.9	16938.9	19401.2	5577.93	12300.6	14358.5	12228.1	6578.04	36422.2	32068.6	8821.25	7262.19	8014.02	12393.5	8715.44	26631.9
BLK	8006.85	12437	6291.61	7094.87	5700.19	8723.18	4428.94	7430.38	5851.61	6160.3	7940.17	3412.39	9404.49	5822.2	5861.12	7079.69	2870.65	6261.02	11315.5	10801.2	5043.75	8485.84	10611.1	12717.2	12122.2	10355.7	9091.52	7413.04	11894.6	8615.22
BLNK	2822.47	4727.95	3871.36	3236.03	2437.65	3823.11	369.907	810.657	962.067	3959.55	2286.65	2872.61	789.751	4154.83	3006.1	4167.42	2541.84	4445.95	3223.7	4795.22	2645.93	6158.03	4823.6	6074.53	6062.75	7527.97	5596.59	3314.41	5345.17	4121.82
BMI1	688.716	679.904	730.791	640.944	515.824	637.185	926.423	874.049	981.87	957.92	769.611	663.865	392.861	823.97	286.544	580.178	591.857	870.454	758.71	639.363	469.06	359.41	345.457	234.95	317.525	543.527	524.88	479.406	470.605	471.241
BMP7	50.703	1	1	1	10.8824	1	1	5.76296	1	1	1	1	20.1467	1	1	1	1	1	1	6.80173	1	1	1	1	1	1	1	1	1	1
BTK	2670.36	8409.89	4678.11	4058.22	3863.24	5067.49	882.255	1590.58	2082.55	7871.99	5772.78	6204.35	1460.64	5188.68	3269.2	5949.67	6137.3	9852.13	3708.89	7223.44	3321.45	6406.7	4955.81	5920.74	5655.92	7820.08	5743.81	4734.88	5893.87	7192.88
BUB1	1	1	15.7159	1	274.236	4.99753	58.5226	24.9728	62.7076	1	29.1204	21.7152	40.2934	1	15.6296	72.0482	24.3033	1	39.0752	1	1	56.419	1	1	102.534	45.4934	49.0742	115.413	30.8257	78.7452
BUB1B	16.901	120.291	28.8125	154.881	422.236	319.842	32.0218	90.2864	39.6048	332.019	56.8542	203.192	92.6749	1	268.309	242.689	114.369	156.135	27.6783	1	57.9533	261.199	81.0331	17.0873	370.446	217.89	157.891	307.767	201.394	177.177
C3AR1	54.9283	20.9201	1	258.684	356.942	59.9703	119.253	71.0765	72.6089	1	138.669	108.576	386.817	233.199	98.9878	310.945	301.647	542.57	138.391	6.80173	193.781	83.5838	19.192	1	1	110.142	200.564	582.981	147.963	187.02
CARD11	7681.51	10460.1	9901.04	7183.85	7802.66	9375.36	3152.49	4341.43	5345	11407.5	4268.22	3869.96	3715.05	4788.35	8848.98	9688.59	4285.96	10828	5983.39	10474.7	5838.8	13306.5	7278.05	11085.4	11196.1	8674.88	9268.61	9123.51	11084.9	5643.82
CCDC50/ C3orf6	14594	6286.5	6467.11	3222.85	4918.83	3420.81	6031.14	6396.89	8982.05	358.939	4115.69	2644.6	10528.7	7749.98	4480.5	3928.53	3757.01	5082.2	6699.77	6815.34	2747.35	3581.56	5305.53	4694.73	6717.64	4482.3	3228.23	3565.95	4001.17	4584.45
CCND1	101.406	455.013	191.211	342.716	267.706	362.321	125.879	126.785	198.024	471.108	515.848	381.568	54.3961	377.005	88.568	94.8003	117.228	1174.92	521.003	999.855	47.0871	18.8063	1	34.1746	69.4586	35.9159	420.331	91.7382	260.991	59.0589
CCND2	3578.79	5564.75	7166.47	7384.86	6773.19	7103.98	2890.79	4635.34	3382.91	5682.46	4843.7	3868.41	5310.67	8383.5	8533.79	11038.5	3807.04	3434.97	5252.36	4740.81	10569.2	6061.91	9517.12	13541.7	6625.03	5126.39	9942.85	12085.8	8524.33	8217.8
CCND3	6228.02	7112.84	3706.34	4616.78	4725.13	4165.44	4317.42	4792.86	4531.45	12556.1	10269.8	9081.62	3414.87	4310.29	2935.77	4656.59	7625.52	9485.22	6085.96	5767.87	2837.9	5570.86	3081.39	3361.92	2818.04	5727.39	5114.38	6270.75	5815.78	4552.46
CCNF	21.1263	36.6102	39.2898	26.3627	176.294	77.4617	67.3561	182.494	209.576	42.6241	81.8145	110.127	52.3815	1	54.7038	144.096	107.221	113.198	104.201	1	39.8429	89.8526	36.2516	1	49.6133	1	70.4107	73.9824	36.9908	127.961
CD10/ MME	633.788	1	1	1	4409.54	1	1	19.2099	1	1	1	1	580.225	633.524	1	26.5441	1	1	1	1	1	1	1	1	1	1	1	38.4709	1	1
CD150	143.659	1276.13	2155.7	2865.3	1116.53	3560.74	341.198	912.469	1163.39	3338.14	1171.75	69.7989	1615.77	7.7733	836.186	439.873	1062.2	70.2609	252.361	734.587	773.314	87.763	243.099	307.571	257.989	387.891	958.013	825.644	322.642	762.844
CD160	1	1	1	232.322	145.824	169.916	98.2737	165.205	100.662	35.8939	62.4009	131.842	1	11.6599	536.618	75.8403	77.1988	195.169	773.364	129.233	472.682	20.8959	23.4569	1	29.768	146.058	279.509	612.574	34.9358	123.039
CD160_all	54.9283	10.4601	1	425.099	289.471	282.36	115.941	203.625	95.7117	38.1373	113.708	214.05	8.05869	42.7531	1081.05	128.928	120.087	105.391	727.776	102.026	686.384	181.795	59.7086	76.8928	102.534	272.961	490.742	1006.16	166.459	215.319
CD180	811.248	7473.71	2551.22	11466.1	4372.54	7963.56	509.036	768.395	757.442	9758.67	5060.02	2014.86	741.399	4796.12	2323.61	9707.55	3258.07	5406.18	3482.58	8134.87	4600.04	5503.99	2985.43	9094.71	4418.89	3337.78	8436.49	4663.85	6333.65	4522.93
CD19	14492.6	17912.9	23073.6	23840.2	14486.6	30989.7	8777.28	9946.87	11488.7	27804.3	12255.5	10601.7	10544.8	11570.6	12868.4	39342.1	17385.4	22967.5	17004.2	20473.2	11002.1	21042.2	20341.4	33081	28881.6	21880	21801.7	20874.9	25515.4	12692.7
CD200	7313.91	10418.2	9269.78	10767.5	9334.9	14123	2645.66	5397.98	7985.32	18862.3	5839.34	7957.08	9394.41	6972.65	8739.58	9438.32	5911.42	15281.7	11100.6	15902.4	8830.63	6475.65	4898.24	17505.9	15512.4	8459.39	19441.9	7270.99	17180.2	5725.02
CD22	4897.07	10862.8	7250.28	9057.25	3599.89	13445.8	5045.09	9080.51	5623.89	16645.8	6387.08	2576.36	17700.9	4660.09	4571.67	14110.1	10290.3	12490.8	3205.8	12719.2	4576.5	8074.19	4488.81	21260.9	5487.23	11031	7762.25	6211.56	10536.2	4273.16
CD24	5526.63	15292.6	5901.33	5180.28	3880.65	3485.77	2727.37	2643.28	1780.57	20491	12266.6	23709.9	2512.3	20171.7	1435.32	11622.5	16100.2	33635.4	7994.14	7284.65	2079.07	7409.7	2326.5	6412	8421.03	12671.1	7137.09	7049.05	11923.4	13659.8
CD26/ DPP4	1	26.1502	1	62.6115	41.353	32.4839	70.6687	40.3407	23.1028	58.3277	250.99	26.3685	54.3961	318.705	72.9383	144.096	167.264	124.908	180.723	68.0173	414.728	1	138.609	12.8155	254.682	64.6486	70.4107	174.599	232.22	134.113
CD269/ TNFRSF17/ BCMA	1166.17	2520.87	1037.25	2656.05	2187.36	2496.26	188.818	530.193	186.473	2683.07	947.107	1813.22	290.113	1189.31	739.803	2059.06	786.284	3891.67	1043.63	3625.32	1787.5	2430.2	232.437	4434.15	1207.26	2521.29	4143.57	1914.67	3483.3	1526.92
CD27/ TNFRSF7	4457.64	12892	4827.41	5539.47	5874.3	11044.5	1840.7	2001.67	1392.77	11764.2	7633.71	12048.8	1208.8	10027.6	8070.11	9639.3	11173.8	8517.18	7624.55	12372.4	10790.2	10878.4	10440.5	10555.7	8401.19	12743	9695.35	10387.1	9876.54	12258.4
CD274	1	1	49.7671	51.0778	84.8825	199.901	79.5023	13.4469	42.9052	199.66	104.002	52.737	523.815	186.559	23.4445	3.79201	12.8665	23.4203	66.7535	61.2156	43.465	1	38.3841	1	1	1	155.757	100.616	14.3853	73.8236
CD305/ LAIR1	223.938	810.655	1668.51	2074.42	563.707	1526.74	518.974	743.422	278.884	2938.82	2264.46	169.069	608.431	843.403	638.211	4049.87	380.275	1077.33	2378.7	380.897	1188.04	507.771	371.046	119.611	251.374	237.045	2848.43	1624.65	2476.33	577.055
CD38	1	20.9201	1	187.835	185	247.378	208.694	74.9185	59.4072	6.73011	126.189	403.283	10.0734	209.879	244.864	276.817	108.65	1947.79	205.145	40.8104	1370.96	1909.89	336.927	948.344	1012.11	9381.23	923.874	1858.44	2453.72	1063.06
CD40/ TNFRSF5	4897.07	5224.8	5741.55	6724.15	3532.42	5799.63	2282.38	3258	2533.06	5774.44	4272.38	2999.8	19485.9	7155.32	4261.68	8441.02	5565.46	6214.18	4198.96	4897.25	4002.4	3924.26	6845.16	8500.92	6747.41	7425.01	6471.39	4569.15	7373.5	4616.44
CD43/ SPN	608.436	1772.98	699.359	2104.08	1281.94	1524.25	331.26	334.252	374.596	1581.58	1540.61	1011.31	413.008	746.237	1711.45	1046.6	1147.97	1545.74	1807.23	1782.05	1809.23	1059.42	953.205	756.112	1349.48	1008.04	1965.1	2166.21	1522.79	1657.34
CD44	44868	20622	15506.4	13087.5	9983.49	8535.78	24437	27596.9	31182.2	18213.9	18906.1	17888.7	24772.4	12965.9	16093.3	11546.7	10630.6	34045.3	24692.3	23880.9	14506.4	6532.07	13929.2	15233.3	17381.2	15087.1	14257.1	18471.9	19611.3	16764.1
CD5	2653.46	6469.55	6650.46	5448.85	3345.24	1696.66	3603	3461.62	2155.16	1088.04	3108.95	2221.16	3096.55	3074.34	4832.17	963.171	2536.12	2587.94	2893.19	6155.57	5420.44	5673.25	5034.71	7450.06	5725.38	5959.64	2874.04	3335.13	4498.49	7160.89
CD69	215027	4199.71	13966.2	3657.83	3545.48	3263.39	26824.3	27326.1	22592.9	3398.71	2785.85	14009.4	52020.8	32453.5	8822.94	2817.47	3249.5	10738.2	77303.8	3842.98	4869.89	18754.1	23540.1	11944	15304.1	13674.4	7789.99	8070	18491.3	18975.1
CD70/ CD27 ligand	101.406	784.505	267.171	581.628	459.236	677.165	218.631	670.425	2736.03	289.395	52.6941	148.904	1440.49	108.826	41.6791	436.081	802.009	42.9372	895.474	1	242.679	4.17919	223.907	1	13.2302	45.4934	328.583	213.069	96.5871	380.192
CD74	162668	168480	76444.9	60965.5	46670.1	85357.8	130980	116875	132684	137909	133761	72167.4	124200	213268	61265.6	78490.9	177150	144882	146075	170819	54101.2	52239.9	75716.9	94103.9	98945.5	71194.9	78821.6	69729.9	72495.8	106914
CD77	1	1	1	1	26.1177	1	1	1	1	1	1	1	1	1	1	1	1	1	1	1	1	1	1	1	1	1	1	1	1	1
CD79A	40735.7	66839.8	76484.2	54447.3	38924.1	87691.6	81075.8	39647.3	64806.7	52490.4	53520.6	48214	46341.5	37475.1	53820.7	107208	71263	66392.6	59200.6	68132.9	42684.4	63504.9	92209.3	114711	84775.9	82822	62708.2	53740.8	72321.1	41173.9
CD79B	1309.83	4461.22	4845.75	5317.04	4675.07	7371.35	407.449	384.198	133.666	5278.65	2688.79	4073.16	276.01	2487.46	5340.13	9954.03	2827.76	5406.18	3642.14	5591.02	4795.64	6573.86	4501.6	7941.31	7561.07	5466.4	7826.26	4308.74	8686.67	5816.07
CD81	7280.11	7510.32	19472	15481.5	9532.96	11092	5730.79	6302.76	6541.4	6662.81	7269.01	6927.16	8904.85	6385.76	13446.7	8331.05	5636.94	4157.1	6948.87	5012.88	8618.74	13131	8111.84	8842.67	10356	12187.5	15695.2	8712.17	11783.6	8273.17
CD82	4761.86	8284.37	3753.49	2985.58	2664	3483.28	1933.45	2362.81	2071	5357.17	4506.73	2593.42	5411.41	5359.69	2203.78	1539.56	3351	3212.48	4519.7	9379.59	1888.92	2164.82	1714.49	991.062	2206.14	2001.71	2541.19	1615.78	2013.94	1392.81
CD83	41415.9	2792.84	7616.99	4975.97	2594.36	3325.85	26528.4	37126.9	41956.4	3932.63	2633.32	1825.63	72931.1	22305.5	3178.03	3196.67	3409.61	4730.9	11664	3713.75	2278.29	2336.17	4102.83	3430.27	16646.9	4604.42	3825.65	2334.89	4377.25	4420.81
CD95/ FAS	599.986	596.223	1134.17	1150.07	2424.59	1064.47	658.103	595.506	473.608	547.383	679.477	567.698	846.162	1045.51	1245.16	1069.35	573.272	519.15	801.042	993.053	1941.44	1728.09	701.576	623.686	1382.56	1369.59	584.623	1784.46	856.954	1013.84
CDC42EP5	1	1	1	1	1	1	1	1	1	1	1	1	1	1	1	1	1	1	8.14067	1	1	1	1	1	1	1	1	1	1	1
CDK1/ CDC2	1	1	1	1	213.294	49.9753	51.8974	1	19.8024	1	1	10.8576	1	1	1	197.185	1.42961	1	1	1	1	75.2254	1	1	13.2302	83.8037	32.0049	162.761	1	89.8188
CDK2AP1	599.986	998.936	495.052	685.431	1355.94	867.071	1966.58	1310.11	1986.84	1245.07	802.892	1051.64	1005.32	1682.92	1250.37	1467.51	1375.28	1510.61	2513.84	1428.36	948.985	1136.74	1437.27	418.638	1832.38	1388.75	1561.84	1817.01	1321.39	1715.17
CDK4	376.047	638.064	788.416	970.479	800.942	909.55	409.658	370.751	287.135	910.809	691.957	845.343	410.993	711.257	820.556	1387.88	1026.46	686.995	574.731	666.57	684.573	996.736	684.516	786.015	909.577	864.375	887.602	793.092	647.339	697.633
CDKN1A	3735.12	690.364	382.421	789.235	428.765	487.259	2884.17	3290.65	7475.41	825.561	402.139	302.462	6823.69	7971.52	481.914	223.729	524.666	448.889	2782.48	340.087	648.353	100.301	526.715	17.0873	228.221	57.4654	1216.19	1248.82	717.211	735.776
CDKN2A	38.0273	1	1	1	1	7.49629	1	23.0519	21.4526	1	8.32012	49.6348	46.3375	1	1	22.7521	110.08	1	1	61.2156	1	1	1	1	82.6889	4.78878	8.53464	11.8372	1	20.9167
CEACAM1	211.263	674.674	350.989	250.446	459.236	222.39	1	1	1	148.063	378.566	321.075	1	664.617	591.322	178.225	104.361	378.628	454.249	1197.1	371.263	434.636	187.656	610.87	158.763	320.849	2385.43	168.68	986.421	835.437
CENPF	76.0545	10.4601	28.8125	88.9743	378.706	97.4518	67.3561	23.0519	3.3004	20.1903	41.6006	57.3902	6.04402	1	127.642	147.888	51.4658	1	35.8189	1	63.3864	152.54	63.9735	64.0773	72.7662	170.002	87.48	145.006	47.266	188.25
CHIT1	143.659	135.981	107.392	44.4871	222	259.871	55.21	78.7605	84.1603	374.643	94.2947	85.3098	78.5722	97.1662	231.84	307.153	690.5	156.135	307.717	292.474	161.183	348.962	571.497	363.105	459.75	141.269	172.826	390.627	351.413	488.466
CHL1	1	1	1	1	370.001	59.9703	19.8756	1.92099	1	1	73.4944	32.5728	1	1	1	56.8802	1.42961	1	1	1	1	1	8.5298	1	1	64.6486	4.26732	11.8372	6.16513	1
CHL1_v4	1	1	1	1	298.177	1	1	1	1	1	1	1	1	1	1	11.376	1	1	1	1	1	1	1	1	1	1	1	14.7965	1	1
CIITA	9857.51	21955.7	20168.8	26908.1	15248.4	30015.1	4180.5	7009.68	8147.04	31111.1	11806.3	4937.11	5747.86	12169.1	17791.7	25698.5	13665.6	20945.5	15143.3	25112	14064.5	17621.5	15411.2	20953.3	22071.3	17170.2	24321.6	21372	24450.9	12739.5
CLLU1	1960.52	5015.6	1241.56	85.6789	2111.18	47.4765	1090.95	238.202	1	74.0313	270.404	7811.28	568.137	1	375.111	5684.23	14459	792.386	100.944	340.087	246.302	31845.4	1	9462.08	6277.74	64394.8	179.227	7297.63	3205.87	2981.24
CNN3	67.604	366.102	1	1102.29	1	4.99753	1142.85	234.361	28.0534	1	316.165	1257.93	251.834	275.952	1	1452.34	151.538	46.8406	107.457	20.4052	85.1189	785.687	857.245	76.8928	1931.61	3632.29	680.637	565.226	24.6605	199.324
CNR1/ CB1	1	282.422	1	1	45.706	1	1	1	1	201.903	173.336	99.2696	24.1761	1	1	614.306	520.377	1385.7	84.663	1	1	1349.88	106.622	196.504	1141.11	1733.54	783.053	198.273	1668.7	103.353
COL1A1	1	1	1	1	63.1177	1	1	1	1	1	1	1	1	1	1	1	1	1	1	1	1	1	1	1	1	1	1	1	1	1
COL3A1	1	1	1	1	565.883	4.99753	1	1	1	1	1	1	1	1	1	18.9601	1	1	1	1	1	1	1	1	1	1	1	1	1	1
COL9A2	5518.18	2567.94	5796.56	5699.3	4392.12	5552.25	2218.34	4606.53	3049.57	9830.45	1996.83	3927.35	3523.66	4298.63	5306.26	4266.01	2387.44	8962.16	3469.55	6611.28	3067.9	2031.09	8018.01	3746.39	7736.37	3316.23	10996.9	2521.32	8600.36	4639.82
CRY1	354.921	26.1502	7.85797	255.389	502.766	122.439	2079.21	608.953	463.707	91.9782	320.325	66.6968	995.248	645.184	1234.74	1926.34	1523.96	1483.28	1343.21	891.027	1209.78	612.251	2561.07	1700.18	1399.1	1400.72	1256.73	1426.38	1718.02	1120.89
CRYM	566.184	371.332	138.824	42.8395	111	94.953	596.267	318.884	2148.56	1	176.109	522.716	34.2494	1	39.0741	53.0882	12.8665	234.203	47.2159	673.371	72.4416	413.74	863.642	568.152	135.61	792.544	1527.7	56.2266	244.55	168.564
CSNK1E	11323.7	7091.92	6650.46	3783.05	3212.48	5077.49	7956.86	8262.17	8995.25	9043.03	4680.07	8859.81	9547.53	5243.09	4571.67	3962.65	3934.28	13818	9435.04	5618.23	2944.75	7378.36	5689.38	4784.44	11430.9	5830.34	7085.88	3734.63	8197.57	6366.06
CTLA4	26488.1	4105.57	34619.6	11617.7	15355	12054	2406.05	42329	24246.4	10119.8	2831.61	8082.72	38403.7	4178.15	8281.11	553.634	3466.8	20984.6	21419.7	6128.36	2828.85	7296.86	2650.63	8987.91	12350.4	7039.51	8065.23	1239.95	22071.2	7010.78
CUL4A	1157.72	3300.15	3557.04	3873.68	2907.77	3603.22	843.608	1254.41	1051.18	3934.87	3059.03	2773.34	894.514	2141.54	3123.32	3151.16	2643.34	3809.7	1891.89	3421.27	3276.17	3855.3	2494.97	3959.98	2884.19	3608.35	3610.15	3358.8	3812.11	3694.87
CUL5	2801.34	2384.89	2098.08	1258.82	1540.94	1726.65	2157.6	3035.16	3201.39	2115.5	1515.65	893.426	2951.49	1543	1771.36	1691.24	1532.54	1389.6	1618.36	2380.61	1331.11	1797.05	1343.44	1704.46	1293.25	1087.05	847.063	1908.75	1124.11	1291.91
CXCL12	1	1	1	1	1	1	12.1462	11.5259	1	1	8.32012	1	10.0734	1	1	1	1	1	16.2813	1	1	1	1	1	1	1	1	1	1	1
CXCR3	50.703	4231.09	2095.46	919.401	1070.83	2888.57	783.981	1871.04	1273.96	1570.36	2555.66	507.206	2919.26	1931.66	914.334	2294.17	1290.93	1139.79	740.801	1924.89	2533.65	1730.18	1324.25	1102.13	1815.85	1343.25	1118.04	1565.47	641.174	2128.58
CXCR4/ SDF-1R	130831	27133.4	168996	81098.4	65631.6	59757.9	199510	197944	236157	52183.1	49418.8	61837.2	291942	29837.8	59718.3	86723.3	111056	77482.1	102735	18072.2	18108.6	194182	209701	77661.7	120372	140357	68321.9	79099	123083	52327.4
CXCR5	3980.19	5219.57	3960.41	4120.83	2163.42	3733.15	3490.37	5659.23	9731.24	5953.91	4680.07	3057.19	7323.33	2569.07	3162.4	7894.97	2671.93	2915.83	2631.06	5645.44	2769.08	4452.93	7288.71	8872.57	7928.21	2224.39	2182.73	3101.34	2558.53	3939.72
CXCR6	1	109.831	1	1	100.118	24.9876	57.4184	46.1037	3.3004	38.1373	213.55	54.2881	1	1	1	56.8802	97.2133	152.232	92.8036	54.4139	90.552	1	70.3708	1	19.8453	21.5495	59.7425	248.581	108.917	269.456
DBN1	240.839	94.1405	120.489	397.089	568.06	179.911	283.779	176.731	231.028	170.496	128.962	134.945	155.13	373.118	184.951	109.968	274.484	429.372	706.61	156.44	134.017	79.4046	383.841	46.99	162.07	471.695	652.9	405.424	885.724	830.516
DKK1	1	1	1	1	185	1	12.1462	7.68395	1	1	4.16006	1	1	1	1	1	1	1	21.1657	1	1	1	1	1	1	1	1	1	1	1
DMD	308.443	1391.19	497.671	230.674	472.295	977.016	994.883	6200.95	925.763	513.732	277.337	3328.63	1210.82	1337.01	5650.12	303.361	5117.99	6136.11	3734.94	10127.8	2510.1	1412.57	2821.23	7454.33	15568.7	11610.4	7478.47	2707.76	3436.03	4033.23
DNAJB1/ HSPF1	1698.55	1485.33	1202.27	1393.93	1630.18	1719.15	4872.83	2145.74	1998.39	1132.9	2211.77	1467.33	983.16	2685.67	2894.09	1695.03	2544.7	1854.11	5045.59	1251.52	2028.37	952.855	1981.05	700.579	1094.8	1360.01	2161.4	2192.84	1892.7	2389.42
DNMBP/ KIAA1010	3988.64	2573.17	4670.25	3262.39	2354.94	2443.79	3490.37	7864.52	11939.2	3735.21	2422.54	3437.21	7687.99	5297.5	2969.63	3682.04	3925.7	5004.13	5192.12	4951.66	2359.79	3995.3	4122.03	4968.13	7551.15	4127.93	6631.41	2598.26	6302.82	2640.43
DNMT1	1018.29	1579.47	1823.05	1868.46	1295	1806.61	990.467	993.151	1146.89	1839.56	1694.53	1138.5	1220.89	2246.48	1794.8	1941.51	2786.3	2201.51	1530.45	2094.93	1803.8	2058.25	1763.54	1862.51	2689.04	2736.79	1536.23	2257.94	2061.21	2030.15
E2F1	4.22525	5.23003	78.5797	1	65.2942	7.49629	139.129	140.232	153.469	1	61.0142	17.062	58.4255	15.5466	10.4198	72.0482	130.094	1	55.3565	47.6121	14.4883	60.5982	21.3245	1	178.608	28.7327	36.2722	346.238	12.3303	108.275
EBF1	1	1	1	1	1	1	61.8351	1	1	1	1	1	1	1	1	250.273	1	1	1	1	1	1	1	1	1	1	1	1	1	1
EBI3	1	1	1	16.4767	1	1	9.93779	1.92099	1.6502	1	1	31.0217	1	1	1	41.7121	22.8737	1	34.1908	1	14.4883	1	19.192	1	1	19.1551	23.4702	14.7965	1	25.8383
EGR1	10305.4	193.511	1	792.53	450.53	107.447	1431.04	307.358	463.707	107.682	195.523	1167.97	106.778	23786.3	171.926	314.737	438.889	374.725	2920.87	20.4052	248.113	62.6878	187.656	111.067	1	23.9439	354.187	556.348	540.477	1278.38
EIF3B	2036.57	3446.59	5361.75	4234.52	3319.12	4770.14	4126.39	3745.93	4835.09	3598.37	2888.47	2227.36	3132.81	2767.29	4722.76	5411.2	3458.22	3216.39	3148.81	3686.54	3886.49	5658.62	5685.11	5655.89	5024.17	5282.03	4275.85	5110.71	4297.1	3940.95
EPB41L2	25.3515	156.901	123.108	41.1918	285.118	62.4691	408.554	72.9975	113.864	20.1903	76.2678	235.765	58.4255	11.6599	138.062	1141.4	387.423	308.367	126.994	47.6121	204.648	114.928	733.563	491.259	231.529	138.875	76.8117	665.842	57.5413	301.446
EPHB6	139.433	245.811	361.466	334.477	265.53	337.333	367.698	157.521	198.024	192.93	199.683	114.78	42.3081	11.6599	190.161	458.834	174.412	195.169	201.889	163.242	220.947	321.798	311.338	119.611	254.682	409.441	294.445	322.563	341.137	65.2109
EPHB6_all	291.542	507.313	180.733	164.767	185	204.899	679.082	368.83	369.645	309.585	395.206	251.276	70.5135	143.806	101.593	227.521	328.81	448.889	439.596	421.707	161.183	183.884	142.874	25.6309	191.838	282.538	185.628	245.622	209.615	132.883
FAIM3/ Toso	31385.2	62441.3	45701.9	58133.2	38177.5	64523.1	3925.43	10248.5	7647.03	80651.4	54525.9	44570.5	9656.32	41730.9	32697.2	38974.3	58972.7	79562.6	56574.4	74547	30416.4	49623.7	20672	49489	44162.5	55772.6	54135.2	25136.3	64314.7	36012.4
FARP1	1	1	1	1	1	1	9.93779	13.4469	1	1	1	1	1	3.88665	1	79.6323	1	31.227	42.3315	1	1	1	46.9139	1	281.142	241.834	91.7473	1	94.5321	1
FASN	266.191	319.032	209.546	257.037	531.06	289.857	589.642	336.173	480.209	450.918	386.886	285.4	288.098	357.572	390.741	299.569	318.802	667.478	350.049	380.897	228.191	144.182	371.046	290.484	228.221	301.693	354.187	384.709	328.807	461.398
FCER2/ CD23	15384.1	21317.6	18188.6	29350	12456	19822.7	2616.95	6158.69	9407.8	21552.1	8731.97	8883.08	7063.44	8329.09	13118.5	25907	14346.1	26101.9	10892.2	21792.7	12666.4	11682.9	10423.4	37083.7	21935.7	18877.4	24987.3	10372.3	25573	4631.2
FCGR2B/ CD32	4318.21	12316.7	12929	8946.86	8727.66	10339.9	1647.47	935.521	1673.3	9350.37	7275.95	5487.75	920.705	9887.63	5845.49	9195.63	8586.22	12237.1	7626.18	14324.4	7390.86	11710.1	9246.3	12217.4	12952.4	13940.1	16305.4	8993.3	8216.07	10458.3
FCRL2/ SPAP1	15832	40140.5	46050.3	90979.5	34457.9	73788.5	3053.11	11479.8	15353.5	65800.3	18659.3	3921.15	9575.73	11994.2	8041.45	24837.7	21853	22175.1	18889.6	10127.8	4985.8	6720.14	2349.96	26267.4	8285.42	8828.12	57871.2	20957.7	26150.4	6678.58
FCRL4/ IRTA1	1	1	1	1	134.941	1	1	1	1	1	1	1	1	1	1	3.79201	1	1	1	1	1	1	1	1	1	1	1	26.6337	1	1
FGF2	1	94.1405	929.859	421.804	851.001	2373.83	172.255	1198.7	1	2003.33	296.751	116.332	1325.65	707.37	586.112	2089.4	2028.61	1264.7	87.9192	1	41.6539	923.601	661.059	205.047	906.27	442.963	1	1163	147.963	174.716
FGFR1	1	1	1	664.012	23.9412	212.395	185.505	157.521	435.653	1819.37	99.8415	58.9413	151.1	746.237	49.4939	265.441	62.9027	511.343	1737.22	285.673	45.276	58.5086	198.318	21.3591	1958.07	1759.88	1683.46	189.395	3123.67	120.579
FILIP1L	823.924	1014.63	1789	4440.48	4204.95	3188.42	130.295	332.331	282.184	4545.07	1614.1	871.711	886.456	1675.15	1404.06	1687.45	1386.72	2178.09	3516.77	3373.66	1456.08	1337.34	1467.13	5203.08	2937.11	2796.65	7499.81	1464.85	3125.72	1913.26
FKBP11	629.563	1082.62	743.887	837.017	642.06	882.063	1700.47	2247.56	3462.12	832.291	777.931	845.343	1059.72	917.249	909.124	834.243	1273.78	1038.3	1260.18	993.053	1102.92	660.312	1198.44	546.793	932.73	1130.15	823.592	1870.28	809.688	1223.01
FLT3	1	26.1502	1686.84	268.57	293.824	309.847	9.93779	430.301	90.7611	2263.56	84.5879	603.373	870.338	198.219	1	709.106	52.8954	729.932	34.1908	1	881.977	66.867	130.079	474.172	972.421	50.2822	307.247	251.54	191.119	204.245
FMOD	21489.6	15595.9	15257.6	25934.4	37213.4	44735.4	644.852	11237.8	3922.53	22862.2	13761.5	8811.73	13580.9	10066.4	11943.7	4334.27	4137.28	41110.4	11846.3	17460	9082.37	8569.43	15566.9	28578.5	36475.7	4925.26	40490.4	1849.56	33230.1	7322.07
FYN	823.924	4309.54	2189.75	3252.5	2259.18	1974.02	3588.65	1561.76	1914.23	1783.48	3689.97	2173.07	1915.95	960.002	7663.74	4254.64	1917.1	2275.67	3152.07	3006.37	7271.33	4037.1	1912.81	2486.2	1180.8	4276.38	1589.58	7833.26	2377.69	3530
FZD3	752.095	156.901	1456.34	606.343	768.295	659.674	1026.91	1246.72	874.607	668.525	194.136	209.397	904.588	734.577	1312.89	1281.7	528.954	304.464	591.013	244.862	572.289	1199.43	1874.42	448.541	1362.71	1534.81	955.879	1009.12	1255.63	871.119
FZD6	1	1	31.4319	196.073	378.706	122.439	1	122.943	1	2.24337	12.4802	296.258	417.037	34.9798	15.6296	671.186	90.0652	58.5507	135.135	1	1	334.335	328.397	1	49.6133	35.9159	320.049	183.476	219.89	34.451
GAS7	198.587	156.901	1	486.063	855.354	124.938	736.501	388.04	391.098	2.24337	481.18	116.332	269.966	373.118	479.309	390.577	437.46	460.599	424.943	95.2242	275.278	56.419	166.331	1	39.6906	141.269	343.519	976.568	943.266	344.51
GCET1/ SERPINA9	1	1	1	1	8.7059	1	1	1	1	1	1	1	1	1	1	11.376	1	1	1	1	1	1	1	1	1	1	1	1	1	1
GFI1	173.235	271.962	267.171	589.866	350.412	372.316	588.538	249.728	292.086	231.067	314.778	272.991	312.274	318.705	942.989	284.401	305.936	206.879	864.539	340.087	1113.79	785.687	341.192	281.94	674.741	397.469	430.999	1160.04	552.807	735.776
GMPS	498.58	596.223	1050.35	975.422	816.178	1049.48	729.876	706.924	594.072	942.216	682.25	668.519	582.24	544.131	1122.73	1285.49	687.641	823.613	626.831	707.38	874.733	1224.5	844.45	986.791	1157.64	1024.8	1036.96	1157.09	1270.02	497.079
GNG11	92.9556	36.6102	107.392	566.799	3632.54	282.36	89.4401	44.1827	41.255	62.8144	137.282	44.9815	513.741	213.766	130.247	166.849	233.026	487.923	117.226	374.095	651.975	1	1531.1	8.54364	152.147	119.72	623.028	5714.4	326.752	230.084
GNRH1	181.686	538.693	678.404	696.965	631.177	942.034	224.152	441.827	301.987	744.799	410.459	243.521	374.729	116.599	552.247	758.403	240.174	616.734	275.155	550.94	608.51	317.618	360.384	670.676	472.98	569.865	945.211	769.417	976.146	330.976
GPER	1	1	1	1	219.824	1	11.042	1	1	1	1	1	1	1	1	1	1.42961	1	3.25627	1	1	1	1	1	1	1	1	1	1	1
GPNMB	1	1	1	1	180.647	1	1	1	1	1	1	1	1	1	7.81482	30.3361	1	1	1	1	1	1	17.0596	1	1	1	1	17.7558	1	3.69118
GRSF1	954.907	1903.73	3300.35	2975.69	2905.59	2546.24	1534.84	1596.34	1369.67	1962.95	2023.18	1670.52	1156.42	1574.09	3409.87	3033.61	1939.98	1733.1	1869.1	1598.41	2865.07	4051.72	2556.81	2682.7	2748.58	4094.41	3644.29	3104.3	2901.72	2502.62
GSTP1	7427.99	9727.86	1964.49	3244.27	4059.12	4352.85	3873.53	3296.42	2896.1	2804.21	5231.97	7775.6	3831.91	8305.77	5178.62	2533.06	4314.55	6417.16	7162.16	7366.28	3718.07	4505.17	6535.96	2558.82	4547.89	3981.87	5923.04	4166.69	3154.49	10407.9
GUSB	676.04	1004.17	853.899	937.525	655.119	912.049	1882.66	714.607	904.31	1168.8	1041.4	977.185	543.961	967.776	1057.61	697.73	1016.45	1174.92	1045.26	1373.95	985.206	712.552	906.291	803.102	873.194	943.39	968.681	961.771	1179.6	984.315
HBZ	1	1	1	1	63.1177	1	1	1	13.2016	1	1	1	1	1	1	1	1	1	1	1	1	1	1	1	1	1	1	1	1	1
HCLS1/ HS1	3473.16	6129.6	9869.61	8230.12	11326.4	6511.78	2865.4	2472.31	1947.24	5402.04	4696.71	4063.85	1702.4	6824.96	7976.33	8494.11	5721.29	4278.11	3686.09	5740.66	7381.8	9461.68	7525.41	7544.04	7776.06	9201.65	6437.25	6442.39	7077.57	5750.86
HDAC9/ KIAA0744	4782.99	3974.82	8753.77	6852.67	9017.13	5879.59	523.39	2437.73	3514.93	8814.21	3401.54	4319.78	2202.04	4768.92	4920.73	5225.39	1263.77	6350.8	5595.9	4543.56	1568.36	60.5982	2145.24	7749.08	6565.49	100.564	11299.9	2669.29	8041.39	184.559
HDGFRP3	1	1	1	1	1	1	15.4588	1	1	1	1	1	1	1	1	1	1	1	1	1	1	1	1	1	1	1	1	23.6744	1	1
HLA-DMA	24510.7	29549.7	24152.8	14717	12510.4	24248	16368.6	29206.7	33987.5	28526.7	17866.1	12867.8	14052.3	21256.1	18258	15941.6	19129.6	30009.2	27951.8	30825.4	14807.1	21556.3	13920.6	26143.5	25011.7	20084.2	20705	15234.5	19436.6	23114.2
HMGB3	12.6758	1	36.6705	13.1814	10.8824	187.407	134.712	140.232	244.23	1	23.5737	12.4087	94.6896	1	1	30.3361	10.0072	1	60.2409	1	1	2.08959	66.1059	1	62.8435	26.3383	34.1385	73.9824	20.5504	1
HMOX1	832.375	4220.63	4374.27	6155.7	3578.12	4902.57	4459.86	4005.26	5415.96	1370.7	3466.72	3500.8	1601.66	2961.63	3743.3	2517.9	1951.41	4406.92	2803.65	3394.06	4284.92	5086.07	1575.88	2447.75	3601.93	2765.52	6102.26	3344.01	4157.36	4601.67
HSPB1	1774.61	235.351	75.9603	431.69	213.294	209.896	36.4386	232.44	62.7076	466.621	202.456	685.581	201.467	862.836	101.593	106.176	398.86	1409.12	1282.97	408.104	103.229	131.644	83.1655	51.2618	287.757	490.85	746.781	210.11	552.807	145.186
ID2	1952.07	732.204	531.722	1548.81	1856.53	594.706	4434.46	3488.51	2434.05	527.192	1670.96	1026.82	697.076	2005.51	2485.11	705.314	1681.22	1073.43	2728.75	659.768	2537.27	616.43	1313.59	478.444	218.299	715.923	682.771	3832.29	1128.22	2228.24
ID3	1	1	1	1	67.4707	1	16.563	1	28.0534	1	1	1	36.2641	1	1	1	1	1	17.9095	1	1	1	1	1	16.5378	1	6.40098	2.9593	2.05504	1
IFNGR1	3168.94	2207.07	3680.15	4985.85	11315.5	1829.09	5709.81	6936.69	6741.07	1920.33	3881.34	3505.46	9785.26	2934.42	3761.53	3534.16	2966.43	4726.99	2621.3	1387.55	3366.72	3036.18	6591.4	4169.3	4432.12	4089.62	4235.31	4814.78	3594.27	3554.61
IGFBP4	5387.2	1213.37	6595.45	11815.5	6827.6	7116.48	579.705	4908.12	4382.93	10743.5	3006.34	2081.56	3743.26	2246.48	3313.48	1399.25	5421.07	8255.65	13515.1	6121.56	2086.32	1034.35	3002.49	4177.84	2755.19	2267.49	8910.16	615.534	8937.39	3282.69
IGHA1 and 2	4601.3	8258.22	7082.65	10154.6	4385.6	182.41	11060.8	4303.01	11203.2	13633	4736.92	2703.55	13065.1	9048.12	2649.22	6222.69	3300.96	16066.3	8620.97	8345.72	6235.41	4260.68	3079.26	3024.45	6148.74	778.177	5312.81	9783.44	5258.86	3430.34
IGHD	7956.15	10752.9	17067.5	11822	2975.24	14.9926	2598.18	105.654	15068	186.2	24975.6	2750.08	10768.4	1962.76	8552.02	19915.7	25781.5	33053.8	10180.7	33042.8	5121.62	4680.69	16927.4	23922.2	9161.92	1	15618.4	3631.06	27749.3	3468.48
IGHG1 to 4	6059.01	18681.7	4840.51	1700.4	3293.01	12426.4	12679.5	9820.09	4259.17	57452.7	7177.49	14581.8	7381.76	15624.3	7400.64	10333.2	17178.2	40649.8	13116.2	19004	6526.99	3769.63	8120.37	7663.65	9621.67	15146.9	12445.6	25811	10221.8	18224.6
IGHM	198688	411363	373101	186434	288677	1426.79	16398.5	3390.54	122692	2303.94	209000	317633	76902	259671	255052	365269	363310	441925	527688	320334	241979	292386	335138	502631	451974	1058.32	445167	85588.8	489791	297011
IGSF3	1271.8	711.284	715.075	367.431	1429.94	2121.45	1	514.825	349.843	1229.37	223.257	818.974	491.58	1286.48	1604.64	345.073	458.904	1210.05	1603.71	1142.69	1265.92	1464.81	763.417	1354.17	1994.46	1769.46	2498.51	337.36	2850.35	1674.57
IL1B	1939.39	5.23003	1	392.146	559.354	122.439	365.49	466.8	447.205	1	213.55	40.3283	558.064	684.05	101.593	72.0482	237.315	140.522	3301.86	1	282.522	8.35838	236.702	1	3.30755	4.78878	174.96	319.604	133.578	193.172
IL24/ MDA-7	1	1	1	1	1	1	1	1	1	1	1	1	1	1	1	1	1	1	1	1	1	1	1	1	1	1	1	1	1	1
IL2RA/ IL2R	1415.46	5109.74	2726.71	754.634	1316.77	1219.4	659.207	762.632	689.784	3001.63	2568.14	4352.35	1269.24	695.71	2289.74	1740.53	414.586	5296.89	1790.95	4570.76	1678.83	3817.69	1364.77	4626.38	3390.24	703.951	787.32	1337.6	2794.86	3030.46
IL3RA/ CD123	1	1	1	1	34.8236	1	23.1882	32.6568	62.7076	1	1	29.4707	1	1	52.0988	159.265	78.6284	54.6473	22.7939	1	1	1	1	1	1	1	1	26.6337	22.6055	13.5343
IL4R/ CD124	18544.6	11804.2	26499.7	38362.7	18134.4	23673.3	5664.54	14249.9	12942.5	47694.1	20173.5	16256.9	20994.9	11422.9	7088.04	33381.1	43311.4	38202.4	33625.8	29696.4	8917.56	5416.23	8499.94	41611.8	20602.8	21738.7	25531.4	15885.5	33489	10854.5
IL6	1	1	1	1	1	1	1	1	6.6008	1	1	1	1	1	1	1	1	1	17.9095	1	1	1	1	1	1	1	1	1	1	1
IL8	559757	303.342	70.7217	2819.17	42465.2	382.311	17786.4	19924.5	11533.3	53.8409	574.088	454.469	358976	56686.8	573.087	720.482	997.865	308.367	12220.8	380.897	872.922	94.0317	136.477	1	36.3831	52.6766	147.222	1740.07	690.495	1702.87
ILF1/ FOXK2	283.092	470.703	796.274	639.297	716.06	809.599	194.339	211.309	237.629	625.901	594.889	411.038	163.188	307.045	659.05	864.579	727.67	714.319	468.903	251.664	615.754	846.286	516.053	589.511	803.736	964.94	883.335	819.725	1169.32	856.354
ING1	1128.14	2991.58	6624.27	3840.72	3943.77	4165.44	2285.69	1853.75	2013.25	2274.78	2744.25	2335.94	1112.1	1962.76	3962.12	4865.15	2611.89	2509.87	2321.72	1972.5	3844.84	3387.23	4013.27	5664.43	2242.52	3464.69	4124.36	4240.67	4027.89	2420.18
IRF4	3663.29	8645.24	3344.87	4687.63	3867.59	6764.15	4905.96	8002.84	11846.8	14328.4	3746.83	4560.2	6042	3976.04	2490.32	4774.14	3180.87	25723.3	4661.35	11971	3910.04	3268.13	6030.57	5228.71	4035.22	4477.51	8957.1	2965.22	9995.74	3250.7
ITGA4/ CD49d	181.686	1532.4	183.353	1130.3	698.648	662.172	796.128	259.333	301.987	621.414	973.454	829.832	147.071	466.398	2357.47	2900.89	634.745	655.768	893.845	707.38	3143.97	2490.8	816.728	572.424	1005.5	2411.15	689.172	4018.73	805.578	1423.57
ITGAE/ CD103	2606.98	2975.89	1487.77	1354.39	1743.36	1541.74	1596.67	2153.43	1247.55	2209.72	2490.49	3866.86	1525.11	1807.29	1677.58	1850.5	1959.99	2498.16	2507.33	2353.4	996.072	2873.19	1714.49	1072.23	1964.69	2559.61	2393.97	1654.25	1779.67	1053.22
ITGAX/ CD11c	6878.71	1997.87	6967.4	9429.62	14824	6501.78	2684.31	5684.2	4011.64	15746.2	7196.91	1198.99	6489.26	13945.3	9138.13	10374.9	9707.03	6253.22	5721.26	17113.2	8854.18	923.601	8261.11	5027.93	6767.26	852.404	12842.5	9478.63	5466.42	6281.16
ITGB2	3447.81	5381.7	2071.88	9910.74	13894.6	4585.23	9745.66	5034.91	4153.56	2658.4	8874.8	3330.18	1565.4	8298	10461.4	8858.14	6240.23	9610.12	7762.94	5897.1	9153	3073.79	5704.3	3067.17	1164.26	2562	5592.32	14846.8	5632.88	6415.27
ITK	240.839	1234.29	371.944	1365.92	1242.77	944.533	2058.23	455.274	547.867	1420.05	3239.3	727.46	1374.01	283.725	2472.09	845.619	1212.31	460.599	2336.37	1326.34	4248.7	649.864	816.728	559.608	453.135	842.826	657.167	4335.37	1107.67	1657.34
JAM3/ JAM-C	1	88.9105	1	31.3058	615.942	59.9703	111.524	51.8667	37.9546	8.97349	73.4944	3088.22	44.3228	1	1	310.945	150.109	1	48.844	47.6121	101.418	1	1217.63	734.753	6.61511	9.57757	44.8068	878.911	26.7156	33.2206
JUN	88185.2	2918.36	8607.09	7978.03	2520.36	4720.16	20961	11625.8	8531.54	2032.49	3816.16	15954.5	17154.9	43126.3	6074.72	1805	3439.63	3052.44	35447.7	1367.15	5746.43	2292.28	6299.26	5070.65	6079.28	4216.52	5750.21	2645.61	10867.1	18313.2
kappa	156.334	1558.55	165850	181962	135087	251840	116677	69697.3	95312.3	163883	108529	1324.63	62.4548	251715	142756	210984	137.242	254637	1141.32	174818	133267	591.355	106.622	313394	224.914	437467	21336.6	242488	369700	21309.2
KLF1	1	1	41.9092	1	139.294	1	9.93779	34.5778	21.4526	4.48674	22.187	51.1859	40.2934	1	1	1	5.71843	1	9.7688	1	1	10.448	1	1	1	550.71	4.26732	4157.81	1	41.8334
KLF11/ TIEG2	1537.99	779.274	3923.74	1398.87	1216.65	1406.8	3970.7	4335.67	2331.73	964.65	1675.12	863.956	2218.15	2017.17	2961.82	2768.17	2448.92	1413.02	2246.82	741.389	1680.65	942.407	1844.57	623.686	1491.71	866.77	1154.31	2465.09	2079.71	1258.69
lambda	153436	433418	11855.1	22457.8	12177.4	8283.4	32451.3	6124.11	4901.1	37237.7	6568.74	519385	85611.5	88918.8	12670.4	19915.7	502032	58464.8	516875	50502.9	38613.2	239388	242364	52492.1	433008	61169.5	252260	19561	72818.5	284669
LAMP1	10968.8	7452.79	5940.62	6213.37	6945.13	6339.36	8887.7	12052.3	11945.8	6171.51	7169.17	6216.76	14128.9	8535.08	7476.18	7819.13	8796.37	8169.78	9988.6	8277.71	5684.86	6672.07	8730.25	6642.68	8156.43	5741.75	6134.27	8081.84	7281.02	7613.68
LCP1	17298.2	14047.9	14707.5	22189.2	39659.7	16494.3	15667.5	10920.8	10038.2	13287.5	22325.7	13497.6	16780.2	20439.9	25406	26369.7	18542	17877.5	20016.3	18956.4	22109.2	21840.4	20767.9	22615	16422	27980.9	18929.8	33996.4	17188.4	18246.7
LDOC1	1	1	1	1	1	1	47.4806	1	1	1	16.6402	1	1	334.252	1	436.081	1	530.86	467.274	530.535	284.333	1	368.914	670.676	684.664	1	527.014	352.156	672	398.648
LEF1	8011.08	7552.16	8774.73	8490.45	7217.19	7261.41	3355.66	4243.46	3297.1	10348.7	8537.83	7544.49	4692.17	7240.83	5379.2	2279	7033.67	6077.56	13272.5	10835.2	6568.64	8724.06	6508.24	8261.7	8516.95	8105.02	8666.92	4696.4	9662.82	6945.57
LGALS3BP	25.3515	26.1502	1	1.64767	91.4119	47.4765	503.515	130.627	181.522	62.8144	192.749	41.8794	46.3375	625.75	10.4198	41.7121	81.4876	70.2609	131.879	95.2242	224.569	1	55.4437	1	1	23.9439	57.6088	115.413	32.8807	185.789
LGMN	63.3788	15.6901	49.7671	298.229	82.706	167.417	152.379	236.281	176.572	1	30.5071	32.5728	26.1907	1	1	37.9201	77.1988	1	9.7688	61.2156	47.0871	56.419	55.4437	21.3591	1	7.18318	44.8068	142.046	1	76.2844
LILRA4	169.01	1192.45	2252.62	3817.66	1009.88	3018.51	197.652	945.126	1	4082.94	2466.92	1	898.544	2304.78	1	2260.04	264.477	675.285	4229.89	1	43.465	215.228	157.801	51.2618	6271.12	536.344	12234.4	121.331	4062.82	498.31
LMO2	1	10.4601	1	294.933	446.177	27.4864	212.006	69.1556	112.214	1	144.215	51.1859	10.0734	268.179	169.321	276.817	154.398	269.333	126.994	1	114.096	50.1503	115.152	1	1	71.8318	179.227	464.61	176.734	109.505
LPL	1	1	28.8125	34.6011	289.471	54.9728	81.7107	48.0247	6.6008	244.527	34.6672	138.047	44.3228	1212.63	638.211	439.873	634.745	858.744	1652.56	911.432	1782.06	29.2543	1317.85	1328.54	2249.14	117.325	1610.91	674.72	803.522	1962.48
LTB	4990.02	29926.2	5002.91	3783.05	4006.89	3765.64	4078.91	2554.91	2590.82	9832.7	12061.4	6843.4	3600.22	8500.1	2545.03	6624.65	7815.66	16886	7243.57	17086	8368.82	3683.95	14534.8	7569.67	10342.7	6345.14	3932.33	5527.97	4821.13	12767.8
LYN	6857.58	6877.49	6854.77	4155.43	5469.48	4592.73	9891.42	10870.9	17685.2	5852.96	6065.37	6421.5	16179.8	8344.63	4178.33	3913.36	6473.26	9208.08	8309.99	8134.87	3826.73	5827.88	5085.89	5719.97	6757.33	5428.09	5402.42	3370.64	6027.45	5156.58
MALT1	2159.1	2740.54	3172	4336.67	2703.18	3613.21	1953.33	2061.22	1985.19	3441.33	2805.27	1628.64	2516.33	2444.7	3107.69	4569.38	2700.53	3255.42	3083.69	2979.16	3303.34	3351.71	3569.72	3421.73	4074.91	3723.28	3846.99	3702.08	3729.91	3571.83
MAP2K2	4939.32	6276.04	5393.18	5590.55	5193.07	6999.04	2992.38	3419.36	3014.92	6066.08	4194.73	3494.6	2486.1	5297.5	5514.66	5843.49	5492.55	6475.71	5372.84	6407.23	5096.27	6780.73	5555.03	6040.35	7203.85	6201.48	6272.96	6463.1	5889.76	5336.22
MAP3K1/ MEKK1	19144.6	15036.3	22940	17972.8	16684.9	18638.3	13389.5	13377.8	13757.7	18384.4	12882.3	9408.9	22111	12969.7	15681.7	19775.3	15464.1	19528.6	15047.2	19316.9	13682.4	18369.6	27506.5	22901.2	23278.6	17026.5	21820.9	17945.2	20322.3	10863.1
MAPK9/ JNK2	659.139	1030.32	2289.29	1693.81	1373.36	1926.55	588.538	582.059	566.019	1112.71	1034.47	853.098	481.507	761.783	1604.64	1710.2	992.147	964.135	1068.06	1067.87	1287.65	1792.87	1671.84	1781.35	1690.16	1927.49	1773.07	1692.72	1816.66	997.849
MARCKS	1047.86	366.102	107.392	3.29534	276.412	1	282.675	291.99	313.538	1	203.843	279.196	1323.64	827.856	67.7285	64.4642	78.6284	238.106	34.1908	1	57.9533	1	36.2516	1	33.0755	122.114	61.8761	91.7382	88.3669	187.02
MCPH1	3612.59	2552.25	6388.53	4929.83	3203.77	4680.18	3103.9	3596.09	3618.89	3497.42	2166.01	1565.05	4843.27	2242.6	3904.81	4694.51	2358.85	3150.03	2250.08	2489.43	3582.24	5809.07	4874.78	5373.95	5523.62	5428.09	4060.35	4746.71	4903.34	2623.2
MEF2C	4246.38	3509.35	16090.5	16313.6	8544.84	10672.2	1973.2	3094.71	2239.32	6167.03	4169.77	2782.65	3491.43	5721.15	4897.29	17651.8	8674.85	5008.04	6719.31	3516.5	4203.43	7236.26	6307.79	12187.5	9714.29	11718.2	7866.8	10168.1	15137.5	3486.94
MKI67	1	1	1	1	1	42.479	60.7309	3.84198	1	1	1	1	14.1027	1	1	64.4642	5.71843	1	17.9095	1	1	1	1	1	6.61511	88.5925	12.802	68.0638	1	163.642
MLK3/ MAP3K11	608.436	1087.85	405.995	596.457	835.766	594.706	297.03	428.38	442.254	888.375	748.811	511.859	316.303	851.176	474.099	542.258	624.738	1210.05	1017.58	986.251	405.673	482.696	390.238	439.998	386.984	553.105	501.41	659.923	509.651	521.687
MLL	3612.59	4121.26	4827.41	4620.07	3227.71	4090.48	2901.84	3192.68	2899.4	4657.24	3737.12	2719.06	3757.36	3416.36	4243.45	4872.74	4147.29	2763.59	4903.94	4618.38	3535.15	5671.16	2996.09	5472.2	4614.04	2329.74	2457.98	4856.21	3179.15	3595.21
MMP11	1	31.3802	1	1	1	32.4839	1	1	1	69.5445	59.6275	48.0837	1	1	1	18.9601	71.4803	113.198	140.02	13.6035	1	4.17919	1	1	115.764	59.8598	61.8761	14.7965	57.5413	15.9951
MMP12	1	1	1	1	21.7647	1	1	1	1	1	1	1	1	1	1	1	1	1	1	1	1	1	1	1	1	1	1	1	1	1
MMP7	1	1	1	1	130.588	1	1	1	1	1	1	1	1	1	1	1	1	1	1	1	1	1	1	1	1	1	1	1	1	1
MNDA	2666.13	2160	3085.56	7982.97	48483.1	3265.88	883.359	1360.06	1037.98	1725.15	5502.37	1965.23	4009.2	16277.3	2055.3	6673.94	4527.56	5804.33	1600.46	503.328	3312.39	3880.38	2053.55	2853.58	4051.75	2265.09	3108.74	9916.6	3425.76	3303.61
MS4A1/ CD20	7427.99	30004.7	27861.7	16392.7	14660.7	30967.2	7943.61	11963.9	14493.7	19167.4	20439.8	10342.7	9436.72	14621.6	17843.8	42091.3	13791.4	18701.1	20273.5	18861.2	12210	14666.9	9796.47	30389.7	33803.2	28524.4	40582.2	18673.2	22587	10346.4
MTA3	984.484	842.035	2724.09	2275.43	1577.94	2014	734.292	801.052	973.619	2016.79	1499.01	1288.95	1299.46	1391.42	1419.69	1926.34	1436.75	1998.53	2043.31	1380.75	1691.51	2841.85	2665.56	1935.13	3257.94	2691.3	2225.41	1621.69	2046.82	1597.05
MUC1	54.9283	1	1	1	58.7648	1	39.7512	82.6025	74.2591	1	1	32.5728	92.6749	31.0932	1	1	32.881	1	26.0501	1	1	1	12.7947	1	254.682	11.972	91.7473	8.87789	34.9358	65.2109
MXI1	5843.52	2798.07	8418.5	5760.26	4535.77	5079.99	6107.33	6454.52	7846.71	4417.2	3262.87	2461.58	6229.37	2425.27	3297.86	5028.21	2930.69	3649.66	4732.98	3115.19	2919.4	3828.14	4277.69	4412.79	2050.68	3790.32	5218.93	8703.29	4911.56	1936.64
MYBL1	46.4778	303.342	3871.36	4999.04	833.59	2531.25	571.975	416.854	366.345	363.426	1370.05	440.509	1198.73	353.685	1594.22	693.938	564.695	386.435	1315.53	482.923	1769.39	474.338	601.351	222.135	386.984	708.74	2012.04	2684.08	1707.74	538.913
MYBL2	173.235	298.112	254.074	240.56	222	202.4	453.826	802.973	1203	195.173	106.775	251.276	400.92	155.466	109.408	166.849	81.4876	284.947	296.32	238.061	186.537	695.835	439.285	324.658	254.682	557.893	618.761	420.22	519.926	351.893
MYC	908.429	1056.47	699.359	568.447	689.942	734.636	1294.12	1064.23	1052.83	1162.07	1314.58	1068.7	767.59	443.078	325.618	1376.5	551.828	1498.9	1077.82	1503.18	1800.17	664.491	827.39	2789.5	466.365	986.489	874.8	1698.64	743.926	1615.51
NFAM1	156.334	31.3802	1	126.871	766.119	22.4889	54.1058	59.5506	42.9052	1	356.379	49.6348	197.438	330.365	57.3087	147.888	204.434	253.72	162.813	1	56.1423	8.35838	81.0331	1	1	4.78878	76.8117	281.133	104.807	103.353
NLRP1/ SLEV1/ KIAA0926	8843.45	9858.61	9971.76	10395.2	11626.7	9350.37	5687.73	6212.47	6369.78	13040.7	6876.58	3565.95	9430.68	4698.96	8898.48	9241.13	5505.42	10484.5	7111.69	13168.2	6622.98	5990.87	8517	6194.14	7706.6	8696.43	8705.33	10686	11814.5	3175.65
NR2F6	12.6758	47.0703	149.301	568.447	187.177	224.889	267.216	49.9457	148.518	347.723	250.99	221.806	74.5429	450.851	455.865	678.77	886.356	936.811	791.273	380.897	161.183	244.483	377.444	123.883	264.604	28.7327	586.756	494.203	513.761	164.873
NREP	1	99.3706	1	189.482	783.531	87.4567	108.212	30.7358	66.008	1	651.743	195.437	12.088	1	109.408	204.769	81.4876	50.7439	156.301	6.80173	188.348	244.483	140.742	1	1035.26	201.129	72.5444	366.953	170.569	158.721
NUMA1/ NUMA	6346.33	8823.06	5704.88	4901.82	3649.95	4977.54	3716.73	4318.38	4840.04	9650.98	7127.57	5980.99	5361.04	8818.81	4092.36	4417.69	6406.07	8368.85	8303.48	11651.4	3669.17	5725.49	4107.1	5600.36	4805.88	4609.2	5329.88	4024.64	6267.89	5268.55
OSBPL3	160.56	601.453	1959.25	851.846	1127.41	532.237	894.401	528.272	387.797	807.614	1150.95	1065.6	235.717	217.652	1654.14	807.699	557.547	1963.4	1478.35	1027.06	1383.64	1326.89	1351.97	828.733	2298.75	1321.7	1088.17	1743.03	914.495	1567.52
P2RY10	10888.5	7897.35	7399.58	5883.84	4139.65	5094.98	6685.93	7242.12	6267.46	7997.62	6747.62	6702.25	17451.1	6230.3	4855.61	7314.79	8396.08	11920.9	13049.5	9195.94	3538.77	3800.97	8013.75	8624.81	7484.99	4396.1	6625.01	4071.99	8193.46	6802.85
PAFAH1B3	59.1535	1	86.4376	103.803	119.706	187.407	64.0435	96.0494	41.255	76.2746	148.376	141.149	1	27.2065	93.7779	75.8403	101.502	78.0676	149.788	95.2242	94.1741	100.301	70.3708	29.9027	145.532	131.692	91.7473	79.901	115.083	205.476
PAX5	10415.2	7363.88	13465.9	10851.6	5351.95	7981.05	7415.8	8884.57	10864.9	9727.26	6068.14	3887.03	8755.76	9261.88	3774.56	6780.12	9113.74	10293.2	8760.99	9678.86	3886.49	7089.99	7363.35	7514.13	6929.33	7140.08	8135.64	4785.18	9562.12	5391.59
PCNA	485.904	1391.19	295.983	350.954	420.06	332.336	936.361	745.343	1029.73	980.353	1182.84	1799.26	463.375	707.37	289.148	318.529	1013.59	940.715	1388.8	1210.71	407.484	401.202	198.318	209.319	327.448	387.891	334.984	216.029	300.037	1098.74
PDCD1LG2	4.22525	1	1	13.1814	1	14.9926	6.62519	5.76296	1	2.24337	1	1	80.5869	108.826	5.20988	1	17.1553	1	22.7939	1	1	1	14.9271	1	1	45.4934	91.7473	26.6337	4.11009	125.5
PIK3CD/ PI3Kdelta	2792.89	5099.28	4764.55	5987.64	5632.71	4677.69	2558.43	1853.75	1736.01	5491.77	4135.1	2988.95	1648	3167.62	3878.76	4990.29	3742.71	6311.77	4014.98	6114.76	4822.8	3194.99	4341.67	4579.39	3797.07	4388.92	5029.03	4341.29	6117.87	4326.06
PIM1	8082.91	8043.79	6147.55	2718.66	3562.89	3365.83	7113.25	8959.49	4955.55	7905.64	5420.56	10870	11123	6102.04	2784.68	2498.94	3708.4	19286.6	16375.8	10971.2	4038.62	3811.42	2539.75	5215.89	5953.6	6651.62	7235.24	5548.68	6224.73	9237.8
PKIG	3574.56	1825.28	4649.3	5598.79	4768.65	5352.35	538.849	1367.74	1079.23	3984.23	874.999	2667.87	2367.24	1593.53	1753.13	2180.41	1931.4	1050.01	1947.25	1401.16	1564.74	2279.75	341.192	3639.59	1564.47	3907.65	3556.81	1683.84	4034.05	914.183
PLK1	1	62.7604	1	36.2488	84.8825	97.4518	65.1477	49.9457	37.9546	118.899	56.8542	20.1641	1	1	36.4692	136.512	47.177	160.039	14.6532	54.4139	34.4098	45.9711	14.9271	89.7082	46.3058	143.664	196.297	142.046	36.9908	141.495
PON2	570.409	115.061	1	171.358	509.295	49.9753	145.754	74.9185	105.613	616.927	106.775	597.169	4.02934	279.839	257.889	223.729	350.254	195.169	1379.03	197.25	277.089	873.45	633.338	68.3491	1491.71	93.3813	226.168	668.801	147.963	174.716
POU2AF1	7812.49	12280.1	6825.95	4015.38	3939.42	6594.24	2471.2	2583.73	2318.53	11140.6	7034.66	5963.93	3503.51	10703.8	7069.81	8422.06	7486.85	6530.36	10057	11678.6	6197.38	12669.2	6292.86	11038.4	6694.49	4551.74	5861.16	6294.42	6134.31	12208
PRDM1	371.822	355.642	340.512	334.477	683.413	434.785	1238.91	639.689	483.509	412.78	439.58	235.765	584.255	582.997	820.556	371.617	587.568	214.686	709.866	142.836	1064.89	833.748	488.331	42.7182	353.908	299.299	531.281	2172.12	466.495	531.53
PRDX1	1136.59	4147.41	3195.57	3010.3	3197.24	3570.73	797.232	1087.28	782.195	3187.83	3201.86	4284.1	1093.97	2798.39	3102.48	3321.8	3391.03	2966.57	3292.09	2911.14	2350.73	4496.81	2420.33	3344.84	4491.66	3886.1	3014.86	3530.44	3452.48	3758.85
PRKCB/ PKC beta	19203.8	20313.4	23076.2	14163.4	13202.5	13878.1	11542.2	11195.5	12495.3	19862.8	14558.8	16193.4	10248.6	14435	14676.2	15501.7	16363.3	24712.3	16963.5	21595.5	11183.2	19895	10577	14242.2	18955.6	16782.3	13751.4	11857.9	17256.2	21312.9
PTPN7	4516.79	4027.12	3902.79	4855.69	3256.01	4357.84	1873.83	3801.63	5386.26	4314	3422.34	2539.13	16125.4	3435.8	4063.71	2650.62	2546.13	3427.17	3625.85	4074.24	3538.77	2940.06	2584.53	5664.43	6138.82	5018.65	5387.49	2861.64	5104.73	3525.08
PTPRJ	6929.41	10993.5	10718.3	4854.04	8531.78	6734.17	4118.66	3820.84	6394.53	5096.94	5164.02	3448.07	4234.84	10280.2	8244.64	2771.96	4957.88	6807.5	6408.33	13209	8673.07	7466.12	12244.5	7133.94	8553.33	9661.37	8161.25	8419.2	6391.19	8883.44
RAGE/ MOK	1	1	1	1	52.2354	14.9926	16.563	42.2617	283.835	1	1	24.8174	1	1	242.26	22.7521	170.123	202.976	17.9095	129.233	1	1	1	179.416	595.36	1	29.8712	192.354	49.3211	1
RAN	13144.8	10747.7	11750.3	9083.61	11398.2	10722.2	16154.4	11727.6	12617.4	9395.24	9251.98	13012.1	17686.8	12332.3	10164.5	13203.8	15807.2	9586.7	12103.5	10352.2	8727.41	12840.6	14334.3	13528.9	13127.7	13219.4	10533.9	12585.9	9708.03	12027.1
RAPGEF3	1318.28	554.383	484.575	718.385	609.413	864.572	456.034	487.931	434.003	1352.75	532.488	603.373	459.345	400.325	560.062	663.602	1189.43	1858.01	1525.56	850.216	231.813	511.951	1337.05	721.938	856.657	531.555	1303.67	577.063	2098.2	445.403
RARA	2577.4	883.875	1050.35	1975.56	2785.89	1149.43	4398.02	4420.19	10668.6	1377.43	1214.74	646.803	7692.02	2988.83	789.297	1384.08	1978.58	1467.67	1100.62	823.01	1072.14	589.266	1356.24	700.579	539.131	632.119	849.196	1417.5	1317.28	1131.96
RASGRF1	2454.87	3593.03	3934.22	2781.27	3386.59	3875.58	323.53	1131.46	1556.14	3878.79	2118.86	1236.22	2276.58	3707.86	2740.4	739.442	1040.75	3657.47	3557.47	4251.08	2122.54	3098.87	5239.43	5109.1	4617.35	2779.89	5914.5	417.261	4290.93	2968.94
RECK	1	62.7604	41.9092	341.068	213.294	189.906	62.9393	32.6568	18.1522	188.443	255.15	91.5142	60.4402	1	112.012	470.21	108.65	58.5507	190.492	61.2156	293.389	169.257	134.344	196.504	95.9191	153.241	179.227	423.179	306.202	71.3628
REL	5526.63	2515.64	8405.4	5008.92	4498.77	4885.08	4902.64	7228.68	8257.61	2689.8	1804.08	1448.72	10470.2	3762.28	6215.39	13074.9	2091.51	3610.63	2482.9	2537.05	4806.5	4605.47	11052.5	7142.48	12853.2	8097.83	6085.2	6782.71	6021.28	2556.76
RGS13	1	2149.54	1	1	165.412	1	1	1	1	1	851.426	9.30652	2.01467	1	1	1	1	1	1	1	2008.44	1	1	1	1	1	1	142.046	1	1
RNGTT	2252.06	2688.24	4138.53	3150.35	2607.42	3218.41	1416.69	1778.83	2163.41	3439.09	1908.08	1634.85	2858.82	1616.85	2078.74	2995.69	2137.26	3567.69	1169	2135.74	2510.1	3683.95	3414.05	3118.43	1987.84	3500.6	3315.71	2950.42	3466.86	2229.47
ROR1/ ror1 receptor tyrosine kinase	2416.84	2510.41	4366.41	1379.1	2455.06	2451.29	1354.85	1300.51	1090.78	2297.21	1293.78	1893.88	2260.46	1492.47	2641.41	144.096	1029.32	1998.53	2149.14	3094.79	1447.02	4202.17	3100.58	4066.77	3869.84	2688.9	4572.43	1455.97	3986.79	2293.45
RRM2B	2543.6	3488.43	4154.24	3043.25	3186.36	2983.52	2062.64	3619.14	3105.68	2779.54	2673.53	3054.09	5365.07	2091.02	2505.95	2783.34	2150.13	3899.48	2675.02	2768.3	2050.1	3725.75	5572.09	3490.08	4537.96	2832.57	3810.71	2326.01	4079.26	3831.45
S100A8	56601.5	8268.68	2202.85	40109.3	241421	8418.33	20302.9	20992.6	5488.57	361.183	31866.1	17558.3	23507.2	81265.9	17070.2	36058.2	19499.8	30961.6	8995.44	1666.42	15667.3	46054.7	10336	6006.18	2209.45	12517.9	14995.4	61529.7	20848.4	13514.6
S100A9	111331	16024.8	1587.31	42409.4	244383	9930.09	42343.8	46309.3	14539.9	904.079	67950.4	29883.3	43956.1	150895	19284.4	40858.9	33052.5	60838.1	21957	4951.66	17128.8	24887.1	14624.3	7732	2384.75	13660	17297.6	78607.8	27389.6	17867.8
SELL/ CD62L / L-selectin	3844.98	7960.11	20511.9	16364.7	28448.7	19065.6	1820.82	2393.55	1249.2	13736.2	10713.5	11184.9	1444.52	8675	10409.3	30400.6	11402.5	6951.92	4816.02	4509.55	12671.9	13503	12683.8	11162.3	13511.4	9323.76	8479.16	16234.7	8072.22	11174.4
SELP/ Selectin P/ CD62	1166.17	889.105	1786.38	1967.32	794.413	269.866	133.608	484.089	237.629	1525.49	356.379	479.286	449.272	493.604	317.803	2335.88	1561.13	1932.17	691.957	809.406	425.595	415.829	1051.3	2323.87	1028.65	2140.59	1395.41	1849.56	2223.56	492.158
SEPT TEN	1	1	1	1	69.6472	1	1.1042	1	1	1	27.7337	1	1	540.244	1	22.7521	70.0507	1	2855.75	1265.12	599.454	1	695.179	1960.77	2120.14	861.981	6328.43	41.4302	2057.1	495.849
SETMAR	42.2525	130.751	5.23864	112.042	261.177	187.407	85.0233	122.943	85.8105	266.961	241.284	246.623	76.5575	1	101.593	170.641	161.546	257.623	263.758	183.647	88.741	62.6878	102.358	8.54364	125.687	150.847	123.752	257.459	110.972	190.711
SETX/ Senataxin/ KIAA0625	7102.65	12306.3	13688.6	12014.8	12331.9	14732.7	5582.83	5770.65	6901.14	13451.3	9606.97	6222.96	11399	9918.73	12029.6	15342.5	11205.3	13361.3	9964.18	15514.8	10672.5	15114	12651.8	16707.1	17549.9	14713.5	15163.9	12162.7	16413.6	9571.23
SFMBT1	7867.42	6678.75	15503.8	11355.8	9472.02	12866.1	7705.1	11552.8	11632.3	12670.6	7791.79	7038.84	14298.1	4737.82	7533.49	9942.66	8889.29	11475.9	10006.5	11420.1	6565.02	17661.3	13950.5	13789.4	17840.9	15168.5	17099.1	8496.14	13994.9	6961.57
SIGLEC1/ CD169	1	1	1	37.8964	208.942	17.4913	33.126	23.0519	1	13.4602	30.5071	71.35	12.088	1228.18	57.3087	26.5441	108.65	74.1642	113.969	1	16.2994	35.5231	155.669	1	39.6906	28.7327	85.3464	153.883	57.5413	71.3628
SMAD1	1	1	1	103.803	326.471	137.432	53.0016	32.6568	64.3578	1	74.8811	15.5109	70.5135	1	98.9878	151.681	45.7474	42.9372	35.8189	1	67.0085	20.8959	113.02	4.27182	201.761	81.4093	104.549	254.5	135.633	52.9069
SORL1/ LR11	2404.17	1485.33	2894.35	5966.22	19438.1	1339.34	4140.75	1292.82	1125.44	1704.96	4154.51	609.577	2699.66	2930.53	4001.19	1812.58	2007.17	1920.46	2748.29	2319.39	7217	1349.88	2077.01	1136.3	459.75	1154.1	1504.23	6850.77	2548.26	1820.98
SOX11	1	1	5.23864	1	335.177	1	1	1	1	1	1	124.087	1	1	31.2593	45.5042	1	1	11.3969	1	12.6773	1	46.9139	1	16.5378	2.39439	4.26732	73.9824	1	1
SPOCK2/ KIAA0275	13385.6	14581.3	22685.9	14972.4	14739.1	16089.5	9669.47	10882.4	12221.4	14375.5	10965.9	7930.71	15589.5	8041.48	17182.2	17394	9669.86	10418.1	9114.29	12338.3	14187.7	12968	17927.5	19624.7	17146.4	13317.6	13471.9	16965.6	19888.7	7801.93
ST14	1740.8	11072	10443.2	5483.45	4607.6	6074.49	5348.74	3849.66	8805.47	8639.22	5695.12	5120.14	16419.6	6137.02	4404.96	7265.5	4573.31	12982.6	3874.96	7019.39	4907.92	12782	9205.79	3959.98	13508.1	10861	6550.33	5815.02	5008.14	4457.72
STAT4	278.867	549.153	400.756	1634.49	972.884	869.57	1285.29	1062.31	683.183	924.269	1487.92	483.939	1347.82	921.136	3042.57	712.898	636.175	659.671	1488.11	809.406	4388.15	1264.2	961.735	619.414	472.98	727.895	883.335	3601.46	1122.05	1001.54
SYK	10301.2	18477.7	22324.5	8340.51	10895.4	12831.2	3590.86	4279.96	4519.9	16529.2	10935.4	9056.8	3013.95	11317.9	12816.3	9260.1	5499.7	16577.7	8909.15	18412.3	11652.2	18449	9762.35	13473.3	11887.3	10858.6	12667.5	9543.73	14956.6	18603.6
TACC3	278.867	387.022	282.887	42.8395	237.236	157.422	862.379	856.761	1815.22	179.47	246.83	165.966	2546.55	229.312	166.716	136.512	310.225	347.401	310.974	312.88	117.718	321.798	535.245	59.8055	195.146	249.017	160.024	346.238	187.009	242.388
TAX1BP3	477.454	413.172	227.881	266.923	578.942	377.313	610.622	858.682	430.703	509.245	632.329	620.435	354.582	528.584	302.173	500.546	727.67	632.348	719.635	312.88	210.081	344.783	409.43	102.524	284.45	452.54	422.464	796.051	460.33	412.182
TCF7	3304.15	2290.75	11506.7	9890.97	5626.19	4492.78	4533.84	3607.62	1729.41	3937.12	8382.52	1478.19	5713.61	687.937	4214.79	5581.84	4032.92	3130.51	3096.71	3489.29	7296.68	1163.9	3870.4	2118.82	1349.48	2870.88	1344.21	4175.57	4274.49	2103.97
TCL1A	4740.73	17609.5	52072.1	21348.9	11605	12341.4	1272.04	1592.5	1021.47	14137.7	20787.8	28532.3	3422.93	8154.19	21389.2	57521	24230.4	32995.3	28669.8	31702.9	15254.4	43923.3	20806.3	47015.7	58920.8	63305.3	64500.5	36440.8	71696.4	31035.5
TDO2	1	1	1	1	206.765	1	1	1	1	1	1	1	1	1	1	1	1	1	1	1	1	1	1	1	19.8453	1	1	8.87789	1	1
TERT	1	1	1	1	102.294	1	1	1	1	1	1	1	1	1	1	1	1	1	1	1	1	1	1	1	1	1	1	1	1	1
TFCP2	1301.38	2348.28	2915.31	3028.42	2476.83	2853.59	1007.03	987.388	846.553	2649.42	2340.73	1642.6	971.072	1760.65	2393.94	4705.89	3528.27	3099.28	1913.06	2013.31	2640.5	3197.08	3173.09	3169.69	2768.42	3249.19	3204.76	3998.01	3606.6	2658.88
TFEB	1191.52	2573.17	2441.21	2955.92	2263.53	2858.59	1237.81	1442.66	1217.85	4744.73	3290.61	3325.53	904.588	1647.94	1273.82	2104.57	2526.12	4246.88	2367.31	2577.86	1751.28	2478.26	1134.46	2063.29	2209.45	2547.63	2835.63	2092.22	2948.99	2505.08
TFRC/ CD71	6050.56	5946.54	12653.9	7055.33	6046.25	7064	4558.13	8298.67	8496.89	4459.82	3427.89	3210.75	8278.29	6230.3	6038.25	6886.3	4304.55	4278.11	7510.58	6243.99	4051.3	7390.89	9084.24	8325.78	9753.98	9371.65	9524.65	6537.09	11013	6065.84
TGFBI/ BIGH3/TGFBI	4685.8	13561.5	11373.1	5310.45	6488.07	1029.49	1728.07	4954.23	5615.63	480.081	8817.94	2701.99	870.338	1010.53	3829.26	1092.1	5083.68	6729.43	3964.51	15786.8	3951.69	6966.71	1639.85	1879.6	6707.72	6886.27	712.642	5249.79	2447.56	5152.89
TGFBR3	540.832	868.185	96.9149	418.509	185	614.696	982.737	756.869	605.624	713.392	603.209	939.959	404.949	575.224	2159.5	322.321	650.471	390.338	1559.75	986.251	1608.2	1057.33	673.854	205.047	1074.96	560.288	723.31	1089.02	1740.62	1561.37
TIMP1	1681.65	538.693	112.631	1466.43	2185.18	612.197	2185.21	1383.11	1300.36	376.886	1493.46	981.838	3003.88	1239.84	1737.5	1877.05	1077.92	1327.15	1602.08	503.328	2142.46	288.364	1309.32	730.481	142.225	586.626	1192.72	4030.56	1401.54	1273.46
TIMP4	1	1	1	1	1	1	1	1	1	1	1	1	1	1	1	1	1	1	1	1	1	1	1	1	1	1	1	1	1	1
TNF	5328.04	455.013	712.456	642.592	779.178	497.254	2050.5	895.18	826.751	657.308	539.421	448.264	14382.7	2056.04	408.976	743.234	333.098	554.28	831.976	476.121	496.225	152.54	368.914	794.559	982.344	289.721	524.88	615.534	515.816	741.927
TNFRSF13B/ TACI/ CD267	4094.27	11354.4	220.023	128.518	3922.01	54.9728	245.132	645.452	1226.1	161.523	2264.46	1592.97	1	5903.82	4222.61	284.401	1566.85	4367.88	3899.38	9808.1	2051.91	5694.14	1633.46	1721.54	5275.55	4578.08	8031.09	1408.63	4381.36	2185.18
TOP2A	8.4505	1	1	1	69.6472	22.4889	33.126	88.3654	84.1603	1	1	1	20.1467	1	1	45.5042	8.57764	1	3.25627	1	1	1	1	1	16.5378	28.7327	55.4751	29.593	14.3853	36.9118
TPP2	5687.19	3242.62	9589.34	6732.39	5299.71	7066.5	5812.5	6510.23	6891.24	4473.28	3315.57	1498.35	8435.43	3338.63	7778.35	8679.92	3581.16	3813.6	4177.79	3761.36	6215.49	5545.78	8052.13	6659.77	8421.03	5186.25	4824.2	7330.18	8807.92	3812.99
TRIP13	1	1	1	1	1	4.99753	1.1042	1	1	1	1	4.65326	1	1	1	15.1681	1	1	3.25627	1	1	1	19.192	1	9.92266	23.9439	38.4059	11.8372	26.7156	33.2206
TTN	7292.79	12656.7	12056.7	6447.34	7315.13	9572.76	2340.9	4840.89	5848.31	11800.1	5349.84	2686.48	4357.74	5666.73	6095.56	3014.65	4757.73	7853.6	4599.48	13413	4949.57	6893.57	5582.75	7962.67	12396.7	10080.4	9078.72	5235	9107.96	8064
TUBA1A	78146	11045.8	12656.6	15087.7	18922.3	11246.9	26167.3	17530.9	17152.2	8132.22	9154.91	15371.3	22018.3	37801.5	8536.39	9252.51	20945.2	14813.3	40146.5	8740.23	10248.7	5756.83	14406.8	10384.8	13041.7	7621.35	13664	15663.6	16795.9	18742.6
TXNIP	36785	97717.9	281512	121590	207899	137417	187576	78508.9	73447.2	151733	117108	103265	80689.6	74207.8	114128	236963	181477	151916	94925.1	79056.5	114974	207183	132760	162932	142833	70004.8	132761	242698	133777	64524.3
UBE2C	976.033	821.115	717.694	571.742	792.237	752.128	419.596	530.193	501.661	987.083	463.153	488.593	600.372	536.358	356.877	561.218	570.413	1042.2	617.063	462.518	409.295	668.67	405.165	448.541	658.203	1379.17	1004.95	642.167	910.385	644.726
UCP2	15075.7	18305.1	25590.8	17378	17383.5	21204.5	3917.7	3154.26	4181.61	17601.5	12650.7	14510.4	5564.52	16646.5	21509	22460.1	22021.7	20075.1	16540.2	28825.7	17320.8	22703.4	14146.7	25972.7	32070	21726.7	26470.2	22541	25307.9	22165.5
VPREB3	2530.93	8441.27	2446.45	1639.43	2511.65	3965.54	2200.67	985.467	554.468	5292.11	3904.91	3413.94	910.632	9324.07	4566.46	5456.71	4334.57	4496.69	4192.44	5121.7	2524.59	6500.73	5183.99	7736.27	8163.04	6821.62	3219.69	7084.56	6177.46	2674.88
WHSC1	2928.1	2536.56	4169.96	3700.67	2618.3	4720.16	2335.38	2407	2303.68	3232.7	2034.27	1616.23	4065.61	2491.34	3472.39	3507.61	1604.02	2779.21	2476.39	2931.55	2519.16	4490.54	3693.4	3272.21	5741.91	3162.99	3682.7	3725.75	4570.42	2076.9
WNT3	2547.83	2777.15	4057.33	22795.5	7204.13	4217.91	894.401	2310.95	978.569	2126.72	6166.6	1805.47	2961.57	971.662	880.47	1585.06	6042.95	10199.5	1107.13	7740.37	2276.48	1600.63	5169.06	10769.3	26357.9	3704.12	10836.9	393.586	4759.48	1979.7
XBP1	4081.59	1516.71	898.427	1151.72	948.943	774.617	1964.37	2524.18	2259.13	2315.16	1582.21	2622.89	5711.59	1651.83	1664.56	1092.1	1065.06	2326.41	3132.53	1414.76	2073.64	1446	852.98	1456.69	2980.11	438.174	1768.8	2468.05	2083.82	2090.44
YY1	3798.5	3844.07	6142.31	4817.79	4265.89	4572.74	4897.12	4881.23	4336.73	4150.24	3529.12	3431.01	4269.09	3218.15	5032.75	4758.98	3489.67	4227.36	3822.86	4353.11	4674.3	5171.75	4806.54	4600.75	5090.33	4965.97	4792.2	4474.46	5396.55	4516.78
ZAP70	481.679	3185.09	358.847	1474.67	944.59	1029.49	1971	1083.44	1056.13	1601.77	2006.54	2335.94	892.5	1737.33	4933.76	2661.99	3535.42	3150.03	1864.21	5686.25	4667.05	2904.54	3220	2926.2	3562.24	3933.99	1192.72	5270.51	3662.09	4284.23
ZFP36	221044	30287.1	50987.7	46836.7	50792.4	36654.4	68867.8	84901.9	132109	25527.3	25065.8	19140.4	90765	186338	45352	51874.7	37527.2	32948.4	74607.6	26417.9	36344	49561	46630.3	41065	50648.6	32642.7	38145.6	52823.5	52500.2	48008.7
ZNF3	1715.45	1098.31	1286.09	738.157	700.825	794.607	1288.6	1281.3	1536.34	1056.63	722.464	710.398	1605.69	893.929	974.248	887.331	710.515	952.425	981.765	1013.46	820.401	1257.94	1343.44	815.918	1359.4	1041.56	953.746	884.83	1015.19	800.986
ZNF3_all	595.761	502.083	636.495	402.032	363.471	509.748	656.998	537.877	707.936	567.573	416.006	359.852	811.913	450.851	646.025	375.409	340.246	472.309	462.39	537.337	400.24	637.326	729.298	418.638	648.281	562.682	573.954	574.104	632.954	372.809
