# Supplementary material for: Developing Molecular Signatures for Chronic Lymphocytic Leukemia
Source: PLoS One. 2015 Jun 5;10(6):e0128990. doi: 10.1371/journal.pone.0128990 (PMC4457530; doi:10.1371/journal.pone.0128990)
Supplement: S4 Table — (XLSX) [file pone.0128990.s007.xlsx]

## Sheet: Sheet1
Table S4: comparison of mRNA expression between CLL, normal PB and pure B cell samples
A: 111 genes overexpressed in CLL compared to normal PB							B: 86 genes overexpressed in CLL compared to pure B cell samples
Ordered according to CLL/normal PB ratio							Ordered according to CLL/pure B cell ratio
	normal PB	CLL	Ratio					pure B cell	CLL	Ratio	p-value
	mean	mean	CLL/normal PB	p-value				mean	mean	CLL/pure B cell
FMOD	1	16536.9	16536.9	3.99823e-08			ABCA6	4.24886	3646.19	858.157	1.51987e-11
CLLU1	1	5288.67	5288.67	0.0225003			FMOD	64.4042	16536.9	256.768	4.31273e-08
RASGRF1	1	2833.12	2833.12	7.30089e-12			CD26/ DPP4	1	104.046	104.046	2.51081e-06
ROR1/ ror1 receptor tyrosine kinase	1	2315.52	2315.52	8.66712e-13			CLLU1	61.0887	5288.67	86.5736	0.0239544
ABCA6	2.1552	3646.19	1691.81	1.50006e-11			FLT3	5.7236	486.004	84.9123	0.000792984
DMD	3.8492	3519.77	914.416	7.10101e-06			RASGRF1	33.8458	2833.12	83.7068	9.468e-12
IGSF3	5.19362	1097.74	211.363	8.01038e-10			CTLA4	143.21	11980.2	83.6551	1.32537e-06
CNR1/ CB1	1.8164	363.993	200.392	0.000607949			FGF2	8.95182	672.066	75.0759	7.21835e-06
FILIP1L	16.0428	2240.94	139.685	1.5662e-08			LEF1	97.2094	7065.78	72.6862	2.7475e-16
ADAM29	5.2044	452.437	86.9334	0.00569844			CD43/ SPN	17.2022	1231.26	71.5756	1.64725e-13
CRYM	5.32434	382.244	71.7918	0.000141651			CD160	2.58577	150.515	58.2087	0.000122763
CD200	142.538	9899.24	69.4499	7.28968e-13			ROR1/ ror1 receptor tyrosine kinase	40.9058	2315.52	56.6061	1.19324e-12
FCER2/ CD23	226.311	15137.2	66.8869	6.45669e-11			SEPT TEN	11.4159	629.921	55.1791	0.0109852
IGFBP4	72.3377	4605.8	63.6709	2.38461e-08			TGFBI/ BIGH3/TGFBI	99.9689	4627.19	46.2863	1.43487e-07
FCRL2/ SPAP1	539.9	22651.7	41.9554	3.63176e-06			S100A9	1140.81	42959	37.6567	8.46415e-05
TCL1A	667.873	27066.6	40.5265	4.2407e-08			S100A8	816.843	29651.1	36.2996	0.000769189
CCND1	7.93627	261.661	32.9703	8.76836e-06			ZAP70	105.968	2556.96	24.1294	9.9786e-11
CD19	607.517	18496.2	30.4456	6.564e-14			IGSF3	59.9906	1097.74	18.2985	2.42481e-09
PAX5	267.767	7722.5	28.8404	6.02481e-18			ITK	83.1155	1308.32	15.741	1.97671e-07
FGF2	25.6769	672.066	26.174	1.07683e-05			CD5	250.991	3949.4	15.7352	1.08261e-12
IGHM	10313.3	261701	25.375	5.34033e-10			ANXA1	525.031	7735.17	14.7328	8.08231e-09
PKIG	93.8824	2358.12	25.1178	9.90104e-10			AICDA	4.45857	65.58	14.7088	0.0216139
CD79B	181.899	4516.92	24.8319	9.62551e-11			WNT3	357.495	4951.39	13.8502	0.000137609
TTN	279.057	6894.23	24.7054	1.08378e-12			TGFBR3	60.0346	827.757	13.788	7.0537e-10
BLK	351.936	7870.27	22.3628	1.03442e-16			HMOX1	269.978	3506.87	12.9895	8.65341e-15
BLNK	167.769	3568.53	21.2705	4.0118e-12			MYBL1	84.2032	1070.47	12.7129	2.47782e-05
VPREB3	218.956	4416.08	20.1687	2.06572e-11			ADAM29	37.06	452.437	12.2082	0.00968559
TNFRSF13B/ TACI/ CD267	167.239	3095.51	18.5095	1.99464e-06			ITGAX/ CD11c	624.909	7384.07	11.8162	3.71463e-10
POU2AF1	393.25	7268.78	18.4839	3.8441e-13			FILIP1L	195.268	2240.94	11.4763	8.48453e-08
CNN3	28.0101	514.73	18.3766	0.00100021			FGFR1	49.3806	521.797	10.5668	0.00188675
ADAM28/ MDC-L	811.474	14904.6	18.3674	4.64192e-11			IGFBP4	437.881	4605.8	10.5184	1.2355e-07
CD79A	3447.71	63150.2	18.3166	4.62053e-17			RAPGEF3	76.1602	788.418	10.3521	1.06458e-09
WNT3	276.904	4951.39	17.8812	0.000110703			CD27/ TNFRSF7	970.192	8533.35	8.79553	2.87525e-12
CXCR5	254.333	4542.68	17.8611	1.96385e-12			CD160_all	28.1944	237.485	8.42312	0.000240423
BAFF-R/ TNFRSF13C/ CD268	940.249	16725	17.7878	9.25033e-15			AGER	44.4007	365.494	8.23173	1.76435e-08
DNMBP/ KIAA1010	261.533	4380.24	16.7484	5.59421e-12			COL9A2	607.452	4799.83	7.90158	8.72171e-11
SFMBT1	665.827	10784.5	16.1971	5.99698e-16			ATXN1	110.488	869.072	7.86574	3.57374e-11
SEPT TEN	40.6816	629.921	15.4842	0.0149272			LILRA4	227.589	1725.17	7.58019	0.00213086
RAPGEF3	51.7235	788.418	15.2429	5.05024e-10			IGHG1 to 4	2068.64	15609.4	7.54574	0.000179999
IGHG1 to 4	1151.36	15609.4	13.5574	7.88987e-05			CXCR3	225.736	1568.23	6.94719	7.70896e-10
COL9A2	357.259	4799.83	13.4352	2.23616e-11			CD274	10.7383	72.094	6.71375	0.00208509
kappa	11354.3	149933	13.2049	0.000132155			SELP/ Selectin P/ CD62	150.96	1007.88	6.67645	2.40126e-07
LILRA4	130.78	1725.17	13.1913	0.00115104			MNDA	814.019	5183.69	6.36802	0.00680192
AICDA	5.10331	65.58	12.8505	0.0231025			BIK	67.2327	426.268	6.3402	6.59635e-05
FAIM3/ Toso	3451.39	42772.6	12.3929	9.96511e-12			C3AR1	26.302	161.065	6.12366	4.91756e-05
FZD3	69.2193	824.447	11.9107	6.53499e-11			CEACAM1	68.3634	410.801	6.00908	0.000253835
CTLA4	1091.39	11980.2	10.977	5.21374e-06			TIMP1	232.631	1368.39	5.88223	2.97619e-08
IGHD	1071.88	11732.1	10.9453	8.62055e-07			TTN	1234.93	6894.23	5.58271	4.53476e-11
CD24	918.997	9792.95	10.6561	6.9852e-07			CD269/ TNFRSF17/ BCMA	404.451	2064.29	5.10392	3.77478e-05
CD40/ TNFRSF5	541.648	5727.52	10.5743	5.77653e-11			LPL	129.225	658.611	5.09662	0.000227477
BACH2	767.505	8038.7	10.4738	1.45724e-11			ID2	372.321	1596.7	4.28851	3.84581e-06
CD269/ TNFRSF17/ BCMA	197.372	2064.29	10.4589	8.44008e-06			CNR1/ CB1	84.9808	363.993	4.28324	0.00712536
CD180	443.949	4639.21	10.4499	9.81866e-09			DMD	904.585	3519.77	3.89104	0.000379003
CD22	824.903	8385.74	10.1657	2.36087e-10			CD24	2537.83	9792.95	3.85879	2.12964e-05
lambda	17487.7	167151	9.55817	0.00112558			BAFF/ TNFSF13B/ CD257	260.205	956.607	3.67636	0.000105746
MS4A1/ CD20	2112.32	19877.2	9.41013	1.16738e-10			FAIM3/ Toso	12296.5	42772.6	3.47845	1.33799e-06
ST14	837.927	7201.75	8.59472	8.20844e-12			IL1B	132.095	454.373	3.43975	0.0442933
BCL2	1728.64	14042.7	8.12355	4.34198e-16			DNMBP/ KIAA1010	1278.3	4380.24	3.42661	6.88088e-07
IL2RA/ IL2R	302.147	2250.4	7.44801	3.37664e-08			PTPN7	1233.55	4215.7	3.41754	7.46086e-07
CIITA	2271.01	16490.8	7.26143	1.13394e-11			GSTP1	1493.19	4982.93	3.33712	5.23081e-09
BUB1B	20.9492	147.453	7.03859	2.16491e-06			SFMBT1	3287.11	10784.5	3.28084	1.26282e-12
LPL	95.835	658.611	6.87235	0.000102627			CD200	3101.54	9899.24	3.19172	5.51694e-09
HDAC9/ KIAA0744	683.89	4383.38	6.40948	7.51877e-08			CDK2AP1	435.067	1318.53	3.03064	1.86556e-11
CARD11	1209.35	7655.8	6.3305	6.60428e-14			IL2RA/ IL2R	767.499	2250.4	2.93211	0.000585123
CCDC50/ C3orf6	856.213	5416.23	6.3258	2.2068e-10			NFAM1	46.6541	133.691	2.86558	0.0196392
IRF4	1106.86	6894.08	6.22851	2.31393e-07			CCND2	2379.04	6777.82	2.84897	5.88836e-07
CD70/ CD27 ligand	67.9519	412.205	6.06613	0.00103961			STAT4	416.912	1161.42	2.78576	0.000424701
BANK1	1433.9	8625.83	6.01565	1.50127e-08			BUB1B	56.5512	147.453	2.60743	0.0116144
FCGR2B/ CD32	1652	8665.67	5.24555	5.63555e-11			lambda	64435.6	167151	2.59407	0.0197453
SELP/ Selectin P/ CD62	198.394	1007.88	5.08018	1.39467e-06			ST14	2852.58	7201.75	2.52464	2.4306e-05
CXCR3	323.029	1568.23	4.85478	2.88508e-08			TCF7	1553.55	3910.49	2.51713	3.23393e-05
CD27/ TNFRSF7	1782.85	8533.35	4.78637	6.81885e-11			PRDM1	272.916	649.977	2.3816	0.0334507
IL4R/ CD124	4546.82	21259.5	4.67568	9.76105e-09			GFI1	198.89	467.728	2.35169	0.000101353
MEF2C	1562.11	7109.42	4.55117	1.27442e-07			GNRH1	219.038	497.018	2.2691	9.22371e-06
CD69	5409.08	24575.2	4.54331	0.0128434			NUMA1/ NUMA	2572.63	5821.03	2.26268	4.92046e-07
MTA3	385.096	1722.64	4.47328	9.02234e-13			FKBP11	569.938	1286.73	2.25766	0.00215004
HLA-DMA	4867.34	20860.6	4.28582	4.84103e-15			DBN1	129.258	291.65	2.25635	0.000425011
BIRC 3	3271.53	13309.9	4.0684	3.33398e-08			PIM1	3330.04	7293.14	2.19011	6.68584e-05
CD83	3282.52	13157.6	4.00837	0.00777323			BMI1	277.922	603.636	2.17196	0.000976679
HSPB1	101.16	398.017	3.93455	0.000396086			NR2F6	153.048	330.305	2.15819	0.00461503
MCPH1	991.836	3746.28	3.77712	2.72659e-13			MLK3/ MAP3K11	290.817	620.02	2.132	6.93595e-06
CSNK1E	1872.55	6917.04	3.69391	1.57569e-11			CHIT1	110.77	236.027	2.13078	0.00196213
P2RY10	2108.06	7292.42	3.4593	3.5787e-11			kappa	70720.3	149933	2.12008	0.0192684
SPOCK2/ KIAA0275	4181.59	13402.8	3.20519	3.83812e-13			FCER2/ CD23	7362.71	15137.2	2.05593	1.83779e-05
CD150	288.062	898.525	3.1192	0.00109446			PRDX1	1460.07	2979.28	2.04051	0.00420327
BIK	138.666	426.268	3.07407	0.000677757			UBE2C	330.833	665.598	2.01188	1.8671e-05
UCP2	5936.79	18071.5	3.04399	1.71881e-10
PTPN7	1389.32	4215.7	3.03436	2.20365e-07
FLT3	161.517	486.004	3.009	0.0177377
FZD6	45.4898	134.464	2.95592	0.00788656
FGFR1	176.958	521.797	2.9487	0.0184222
WHSC1	1119.2	3081.34	2.75317	5.7126e-12
TFRC/ CD71	2572.3	6895.24	2.68058	8.02369e-12
CHIT1	88.0536	236.027	2.6805	0.000195167
MYBL2	166.219	425.063	2.55725	0.0016105
REL	2305.12	5683.67	2.46567	2.29127e-06
BTK	2081.68	4984.19	2.39431	2.64119e-07
MLL	1639.08	3788.17	2.31116	1.76115e-08
PAFAH1B3	39.1485	89.5801	2.28821	0.01661
BMI1	264.621	603.636	2.28113	8.53402e-10
CDK4	322.891	733.248	2.27089	8.91492e-11
GNRH1	222.96	497.018	2.22918	4.12208e-06
CD5	1782.16	3949.4	2.21608	3.76234e-06
LEF1	3214.63	7065.78	2.198	8.47157e-06
LDOC1	101.58	214.591	2.11253	0.0240511
CD74	51335	105268	2.05062	6.98665e-08
RNGTT	1262.24	2570.35	2.03634	2.92317e-07
MAP3K1/ MEKK1	8349.17	16999.6	2.03609	2.59649e-12
ZNF3_all	258.575	524.006	2.02651	3.73097e-11
CD81	4430.14	8962.66	2.02311	8.9207e-08
SYK	5705.81	11408.6	1.99947	3.939e-07
